# Supplementary material for: Factors influencing the development of bone starvation syndrome after total parathyroidectomy in patients with renal hyperparathyroidism
Source: Front Surg. 2022 Sep 30;9:963231. doi: 10.3389/fsurg.2022.963231 (PMC9563016; doi:10.3389/fsurg.2022.963231)
Supplement: Supplementary file 2 [file Table1.xlsx]

## Sheet: Sheet1
住院号	姓名	诊断	治疗	出院时间	性别	年龄	身高（cm）	体重（kg）	收缩压	舒张压	心率	联系电话	透析方式（1腹透2血透）	发现旁腺素高（年）	慢性肾病原因	术前血红蛋白	术前红细胞比容	术前血糖	总胆固醇	高密度	低密度	甘油三脂	术前血钾	术前血钠	术前氯	术前降钙素（0-6.4）	术前血钙	术后第一天	术后第三天	骨饥饿（1是/2否）	术前血磷	术后第一天	术后第三天	术前白蛋白	术前碱性磷酸酶	术后第三天	静脉补钙时间（d）	静脉补钙剂量（ml）	口服补钙剂量（ug）	术后住院天数
348468	蓝新梅	继发性甲状旁腺机能亢进，左甲乳头癌，右侧结甲	左甲全切+峡部切除+右甲次全切+全甲状旁腺切除+前臂自体甲状旁腺移植	2015-08-26	女	54	158	62	115	75	108	13735959184	1（4年）	10天		92	0.268	4.58	6.9	0.75	2.79	7.04	3.85	137.2	94.6		2.59	1.93	1.68	1	1.94	1.71	1.6	36.4	202	7.1	6	40	1	5
368550	何秀权	继发性甲旁亢	甲状旁腺切除+自体甲状旁腺移植	2016-04-18	男	64	168	62	99	60	72	13251997011	2（8年）	1月		98	0.294	4.75	4.12	1.12	1.74	1.33	4.3	139	102		2.31	2.26	1.83	2	2.84	2.05	1.98	33.8	155	38	6	40	1	5
310668	沈雪娱	继发性甲旁亢	甲状旁腺切除+自体甲状旁腺移植	2016-04-30	女	43	155	64.6	130	80	94	15988001287	1（7年）	1年		87	0.274	5.3	3.45	0.57	1.26	3.73	3.5	142	100		2.13	1.56	1.3	1	2.68	1.78	1.71	35.5	304	5.5	5	40	1.5	5
295123	刘柳春	继发性甲状旁腺功能亢进，慢性肾功能不全	双侧甲状腺旁腺全切+右侧甲状腺部分切除+部分甲状旁腺前臂自体移植术	2016-08-23	男	36	170	47.7	132	94	88	15857877106	2（9年）	2年		103	0.295	3.41	3.53	1.21	1.98	0.69	4.97	141.4	106.7		2.39	1.75	1.66	1	3.72	1.48	1.26	41.1	319	32.9	2	40	1.5	5
497504	刘景元	继发性甲状旁腺功能亢进症	双侧甲状旁腺全切+右前臂甲状旁腺自体移植术	2016-09-04	男	39	160	51	124	80	90	15005789542	2（6年）	1年	慢性肾小球肾炎	68	0.19	3.91	3.5	1.25	1.87	0.71	3.69	138.2	103.4	1.12	2.59	1.63	1.75	1	1.43	0.93	1.48	34.5	176	74.5	4	120	2.25	5
498397	练荣贵	继发性甲状旁腺功能亢进症	双侧甲状旁腺全切+右前臂甲状旁腺自体移植术	2016-09-06	男	49	158	50.6	156	90	78	15857842836	2（6年）	0		101	0.294	4.09	3.58	0.79	2.23	0.8	4.09	141.5	104.7		2.59	2.63	2.46	2	0.97	1.2	1.25	36.6	125	14.8	2	40	2.25	4
343573	吴建明	继发性甲状旁腺功能亢进	双侧甲状旁腺全切+右前臂自体甲状旁腺移植术	2016-10-20	男	36	163	61.4	138	91	100	15057874369	2（5年）	3年	慢性肾小球肾炎	151	0.448	3.49	4.35	0.68	2.2	3.75	4.86	140.6	103.3		2.51	1.59	1.63	1	3.06	2.37	1.59	38.5	142	52.5	5	80	2.25	7
505632	元少琴	继发性甲旁亢	甲状旁腺全切+右前臂自体旁腺移植术	2016-11-20	女	45	165	51	136	95	91	15925748654	2（16年）	1年		85	0.28	5.27	4.51	0.93	2.58	1.96	4.59	141.4	105	6.42	2.86	2.76	2.83	2	1.52	1.63	1.15	36.8	357	6.8	2	60	1.5	4
294224	吕启俊	继发性甲状旁腺功能亢进症	双侧甲状旁腺全切+左前臂甲状旁腺自体移植+右侧甲状腺部分切除术	2016-12-13	男	51	159	、	211	121	80	15257813887	2（5年）	0		135	0.38	3.86	4.7	1.59	2.35	1.35	3.76	143.2	101.5	2.47	2.46	1.69	1.44	1	2.75	1.81	2	42.9	121	15.8	5	60	1	5
327083	吕淑芳	继发性甲状旁腺功能亢进症	双侧甲状旁腺全切+左前臂甲状旁腺自体移植术	2016-12-24	女	42	151	51.5	181	90	81	13157866823	1（6年）	2年	慢性肾小球肾炎	92	0.258	4.4	4.46	0.76	2.74	1.54	5.7	140.8	99.9		2.45	2.52	2.35	2	2.61	1.82	1.63	33.3	305	17.1	3	20	1.5	5
322698	刘和翠	甲旁亢，甲状腺癌	双侧甲状旁腺全切+自体移植，甲癌根治	2016-12-30	女	62	158	70	126	69	104	13626780505	2（4年）	3年	多囊肾	99	0.272	5.46	3.19	0.54	2.03	1.53	4.2	139.4	96.6	4.07	2.4	2.07	2.8	2	2.06	1.04	0.8	34.2	165	5.8	0	0	1	7
325157	汤良敏	甲旁亢，甲状腺癌	双侧甲状旁腺全切+自体移植，甲癌根治	2016-12-30	女	56	154	48	137	92	94	15325780702	1（4）+2（1）	1年	慢性肾炎	109	0.33	4.32	6.24	0.8	3.46	3.52	4.37	144.2	101.3	4.42	2.5	2.51	3.04	2	2.15	1.95	1.52	36.4	145	10.2	2	60	1	7
355096	项友英	继发性甲旁亢	双侧甲状旁腺全切+左前臂自体甲状旁腺移植术	2017-01-11	女	49	152	51	152	91	92	13754295803	1（6年）	1年	慢性肾小球肾炎	98	0.288	5.28	4.97	0.91	2.34	2.98	3.67	135.6	96	2	2.54	2.34	1.99	2	1.75	1.64	1.17	39.8	168	14.7	2	20	1	5
413764	罗敏	继发性甲状旁腺功能亢进	双侧甲状旁腺全切+右前臂自体甲状旁腺移植术	2017-02-20	女	43	156	51	105	66	90	15869237114	1（3年）	0		133	0.382	6.34	3.99	1.29	1.66	1.72	4.02	132.3	96.4		2.54	2.32	2.08	2	1.23	0.81	0.89	31.5	252	65.9	2	20	1	5
269775	兰益华	继发性甲状旁腺功能亢进症	双侧甲状旁腺全切+前臂自体移植术	2017-03-14	女	40	158	63	150	80	91	13735966255	1(5年）	1年	慢性肾小球肾炎	46	0.123	4.46	2.67	0.83	1.36	0.76	4.99	137	101.8		2.4	1.97	2.67	2	2.44	1.36	0.62	36.3	133	9.3	3	20	2.25	4
444481	李雄亮	甲状腺癌，继发性甲旁亢	右侧甲状腺全切+左侧甲状腺次全切除+双侧6区清扫+甲状旁腺切除+自体移植	2017-04-18	男	54	156	83	178	97	83	15024623036	2（2年）	1月		102	0.292	4.94	1.8	0.76	2.35	1.8	5.03	140.3	112.6	6.62	2.12	1.99	2.27	2	2.19	1.3	1.53	40.4	170	8.7	4	60	2.25	6
0308730	席三明	继发性甲状旁腺功能亢进症,左侧甲状腺乳头状癌,中度混合性通气功能障碍,双肾囊肿,肝血管瘤,房性早搏,室性早搏,骨质疏松,肾性贫血,肾性高血压,慢性肾脏病5期	双侧甲状旁腺全切+右前臂部分自体移植+左侧甲状腺全切+峡部切除+左侧VI区淋巴结清扫术	2017-05-08	男	57	163	55	164	84	70	13357073578	1（6年）	5年		106	0.311	4.54	3.07	1.07	1.39	0.89	4.18	140.6	100.6		2.3	1.92	1.87	2	2.54	2.18	1.75	37.2	213	22.8	4	60	2.25	5
521857	詹金茂	继发性甲状旁腺功能亢进症,	双侧甲状旁腺全切+右前臂部分自体移植	2017-05-17	男	43	165	70	138	92	79	15005880889	2（9年）	2年		97	0.29	4.55	3.59	0.81	1.25	3	4.2	142.8	103.5	3.79	2.35	2.16	1.99	2	2.49	2.11	1.93	35.1	122	40.6	3	60	2.25	5
0522157	吴发莲	继发性甲状旁腺功能亢进	腔镜辅助双侧甲状旁腺全切+前臂自体甲状旁腺移植术+双侧甲状腺部分切除术	2017-05-19	女	50	164	52	145	83	80	13157819617	2（12年）	3年	高血压肾病	83	0.255	5.65	4.48	1.25	2.04	2.2	4.6	140.1	100.8	4.25	2.48	1.5	1.3	1	2.74	2	1.41	38.6	1200	41.1	10	210	2.25	3
0525881	潘世女	继发性甲状旁腺功能亢进症,维生素D缺乏症,严重骨质疏松,双侧甲状腺结节,高血压病,慢性肾脏病5期	双侧甲状旁腺全切+右前臂自体甲状旁腺移植术	2017-06-27	女	52	150	48	160	90	103	15869226571	1（6年）	1年		97	0.288	4.89	5.03	1.14	2.99	1.06	4.74	137.2	99.7		2.5	2.07	2.16	2	2.23	2.06	1.7	37.1	152	69.9	0	0	2.25	4
0365838	王卫华	继发性甲状旁腺功能亢进症	双侧甲状旁腺全切+左前臂自体甲状旁腺移植术	2017-08-15	男	46	165	55	148	98	84	13395784118	1（5年）	3年	慢性肾小球肾炎	95	0.282	4.55	3.97	1.19	1.88	1.95	4.51	138.9	97.3	34.8	2.18	2.15	2.12	2	3.18	2.22	1.47	36.5	170	34.2	2	80	2.25	4
0435042	周林英	继发性甲状旁腺功能亢进症,双侧结节性甲状腺肿	腔镜辅助双侧甲状旁腺全切+左前臂自体甲状旁腺移植+双侧甲状腺次全切除术	2017-08-28	女	63	150	59	200	106	94	15988034610	2（6年）	2年		105	0.302	3.28	4.98	0.85	2.68	3.04	5.87	143	109.9	4.37	2.51	1.86	2.1	2	2.96	2.08	1.09	40.5	434	10.9	4	60	2.25	6
0279871	蒋永红	继发性甲状旁腺功能亢进症	双侧甲状旁腺全切+右前臂自体甲状旁腺移植术	2017-09-27	女	40	155	47	133	91	93	13216438026	1（7年）	2年		109	0.32	4.41	5.17	0.98	2.9	1.67	2.61	139.2	99.5	0.68	2.35	2.68	2.53	2	2.16	1.87	1.15	37.9	91	10.2	1	60	1	5
0416856	吴长平	继发性甲状旁腺功能亢进症,	双侧甲状旁腺全切+左前臂自体甲状旁腺移植术	2017-10-03	男	41	175	64	187	125	76	15957817477	1（3年）	2年		139	0.38	4.17	3.03	0.79	1.75	0.92	3.55	140.4	103.7		2.25	1.81	1.81	1	1.88	1.88	1.68	32.6	180	16.2	3	60	2.25	4
0395590	邱华英	继发性甲状旁腺功能亢进症,高血压病,慢性肾脏病5期	双侧甲状旁腺全切+左前臂自体移植术	2017-10-23	女	40	162.5	62	152	102	87	15024633279	1（3年）	3年		112	0.33	4.23	3.7	0.79	2.15	1.34	3.96	140.5	101.2	3.41	2.19	2.37	2.52	2	1.74	1.84	2.17	33.1	81	9.1	0	0	2.25	4
0285829	施跃杰	继发性甲状旁腺功能亢进症,房性早搏,高血压病,慢性肾脏病5期	双侧甲状旁腺全切+右前臂自体甲状旁腺移植术	2017-10-23	男	59	162	68	140	74	83	0578-2557050	1（7年）	3年		109	0.315	4.92	4.56	0.82	2.26	2.07	3.63	140.2	97.9	5.35	2.56	2.14	1.93	1	2.08	1.88	1.87	38.6	226	11.6	3	60	2.25	3
0305142	杨秋霞	继发性甲状旁腺功能亢进症,骨质疏松,高血压病,慢性肾脏病5期	双侧甲状旁腺全切+右前臂自体甲状旁腺移植术	2017-10-29	女	52	158	50	151	84	78	18705881918	2（6年）	3年		97	0.322	4.61	4.25	1.39	2.27	0.68	5.53	139.7	103.8	2.27	2.53	1.64	1.5	1	2.61	1.67	1.12	38	446	16.9	5	60	2.25	9
0343813	赖昌芬	继发性甲状旁腺功能亢进症,	双侧甲状旁腺全切+前臂自体甲状旁腺移植术	2018-01-24	女	47	150	42.8	117	84	98	15957849659	2（8年）	0		110	0.33	6.09	3.16	0.74	1.97	1.14	5.55	135.6	101.4	1.41	2.41	2.25	2.74	2	2.53	1.73	1.29	32.9	142	19	3	40	1.5	6
0392571	陈远珠	左侧甲状腺乳头状癌,继发性甲状旁腺功能亢进,右侧结节性甲状腺肿	腔镜辅助左侧甲状腺全切+峡部切除+右侧甲状腺部分切除+双侧VI区淋巴结清扫+双侧甲状旁腺全切+右前臂自体甲状旁腺移植术	2018-02-06	女	48	158	41.5	146	95	70	15906423121	2（6年）	2周		134	0.375	4.15	3.44	1.29	1.73	0.82	5.06	140.4	102.2		2.22	2.22	2.12	2	2	1.49	1.29	35.3	197	50	1	60	1.5	4
0380461	吴美娥	继发性甲状旁腺功能亢进症,右侧结节性甲状腺肿,	腔镜辅助下双侧甲状旁腺全切+左前臂自体甲状旁腺移植术+右侧甲状腺全切+甲状腺旁组织活检术	2018-03-08	女	63	156	53	184	90	72	15906445600	2（6年）	1年		108	0.303	5.78	5.22	1.32	2.99	1.57	4.95	142.6	104.7	2.59	2.42	1.91	2.3	2	1.53	1.57	1.26	36.7	259	9.2	4	60	2.25	6
0418546	黄福文	继发性甲状旁腺功能亢进症,低钙血症,肾性高血压,慢性肾脏病5期	双侧甲状旁腺全切+右前臂自体移植术	2018-03-20	男	55	170	62	170	96	84	13967072772	2（5年）	4年		108	0.314	4.6	4.44	1.1	2.58	1.51	4.67	138.5	105.5	4.85	2.27	1.57	1.54	1	1.92	1.24	0.97	34.2	1110	35.6	5	60	2.25	4
0465847	朱玉翠	双侧结节性甲状腺肿,,继发性甲状旁腺功能亢进症,肺部感染,慢性肾脏病5期(腹膜透析)	双侧甲状旁腺全切+左前臂自体移植术；双侧甲状腺部分切除术	2018-03-28	女	53	155	67	166	94	85	15268780081	1（2.5年）	0		105	0.299	5.14	4.77	1.33	2.52	1.65	4.75	140.3	99.8		2.38	2.01	1.86	1	2.23	1.74	1.37	33.1	370	16.5	3	60	2.25	5
0321159	李少清	继发性甲状旁腺功能亢进症,骨质疏松,高血压病,慢性肾脏病1期	双侧甲状旁腺全切+左前臂自体移植术	2018-04-03	男	38	170	61	133	83	70	13454390244	2（9年）	5年		107	0.304	3.91	2.51	0.8	1.04	1.67	4.38	141.2	103.1	18.18	2.34	2.07	1.87	1	1.75	1.39	1.32	36.9	238	10.7	1	60	2.25	4
0447898	吴小军	继发性甲状旁腺功能亢进症,骨质疏松,高血压病,慢性肾脏病1期	双侧甲状旁腺全切+右前臂自体移植术；左侧甲状腺全切+峡部切除术	2018-04-16	男	38	170	67	140	77	112	18268928380	2（4年）	3年		120	0.0344	4.36	3.46	1.06	1.93	2.16	3.65	137	101	19.6	2.31	1.94	1.75	1	2.1	1.88	1.3	36.3	220	10.5	1	60	2.25	4
0444689	叶水华	继发性甲状旁腺功能亢进症,高血压病,慢性肾脏病5期	双侧甲状旁腺全切+左前臂自体移植术	2018-04-16	女	53	150	47	171	99	82	13567625252	1（5年）	3年		79	0.22	1.95	3.52	0.73	1.29	2.52	3.26	138.8	99	0.99	2.16	2.04	2.05	2	1.77	1.42	1.14	27.8	320	4.3	1	20	2.25	5
0369850	叶爱青	双侧甲状腺乳头状癌,房间隔缺损,高血压病,慢性肾脏病5期,继发性甲状旁腺功能亢进症	腔镜辅助下双侧甲状腺全切+峡部切除+双侧VI区淋巴结清扫+双侧甲状旁腺全切+右前臂自体移植术	2018-04-24	女	48	164	50	167	87	82	13666565428	1（6年）	3年		100	0.289	3.9	4.85	1.2	1.87	2.9	3.74	140.8	100.8	2.09	2.53	2.06	2.15	2	2.19	1.84	0.87	36.6	371	6	1	20	2.25	5
0434030	周永林	继发性甲状旁腺功能亢进症,	双侧甲状旁腺全切+左前臂自体移植术,颈静脉插管术,血液透析	2018-04-29	男	55	168	79.7	98	56	110	15857896281	2（9年）	0		108	0.388	5.01	3.12	0.64	1.75	2.22	5.95	138.1	102.3	34.68	2.31	1.63	1.65	1	3.15	2.23	1.46	40.2	502	32.4	5	60	2.25	4
0227553	厉笑娥	继发性甲状旁腺功能亢进症,	左上肢人工动静脉内瘘切除重建术,血液透析,双侧甲状旁腺全切+右前臂自体移植术；左侧甲状腺全切+峡部切除+右侧甲状腺近全切除术	2018-04-29	女	70	152	39.6	164	82	86	13867080222	2（14年）	0		103	0.31	4.49	4.34	1.82	1.91	0.99	4.13	137.4	100.7	1.4	2.54	2.54	2.73	2	2.16	1.59	1.16	33.1	137	13.8	1	60	1	4
0483582	廖观兰	双侧弥漫性毒性甲状腺肿,甲状腺机能亢进症,肾性高血压,慢性肾脏病5期,继发性甲状旁腺功能亢进症	双侧甲状旁腺全切+右前臂自体移植+右侧甲状腺全切+左侧甲状腺次全切除术	2018-05-28	女	56	156	48	132	73	88	13957092525	2（11年）	6月		86	0.26	4.06	2.89	0.99	1.5	0.73	5.8	141	103	9.44	2.46	1.52	1.45	1	2.48	1.62	1	27.7	731	7.6	3	60	2.25	10
0324168	兰海明	继发性甲状旁腺功能亢进症,左眼新生血管性青光眼,肾性高血压,慢性肾脏病5期	双侧甲状旁腺切除+右前臂甲状旁腺自体移植术,血液透析	2018-07-03	男	34	158	48	139	98	92	15925746216	1（3年）+2（6年）	5年	慢性肾小球肾炎	111	0.343	7.69	3	0.95	1.49	0.99	4.44	135.6	96.2	11.58	2.41	2.11	1.81	1	1.29	1.16	1.02	37	289	9.2	5	60	2.25	4
0563765	陈松花	继发性甲状旁腺功能亢进症,双下肢动脉硬化闭塞症,双侧髂动脉粥样硬化,左桡动脉-头静脉内瘘术后（头静脉血栓形成）,左侧甲状腺小结节,肾性高血压,肾性贫血,慢性肾脏病5期	双侧甲状旁腺全切+右前臂甲状旁腺自体移植术+左侧VI区组织切除术,血液透析	2018-07-07	女	55	155	55	107	60	94	18268917531	2（6年）	1年		113	0.345	36.12	4.03	0.96	2.72	0.92	5.78	134.2	100.8	11.33	2.59	1.95	2.22	2	2.94	2.13	1.23	36.5	231	44.4	4	60	2.25	4
0383784	符宣花	慢性肾脏病5期（腹膜透析）,主动脉瓣轻微关闭不全,继发性甲状旁腺功能亢进症,肾性高血压,肾性贫血	甲状旁腺全切+前臂部分自体移植术,腹膜透析	2018-07-15	女	47	150	48.7	119	71	106	6761316	1（7年）	0		82	0.245	3.99	7.68	1.68	4.21	1.08	4.19	138.4	93.1	3.9	2.41	2.11	1.87	2	3.05	2.07	2.07	33.7	137	4.1	2	60	2.25	4
0295425	徐奇章	继发性甲状旁腺功能亢进症,右侧甲状腺小结节,慢性胃炎,肾性高血压,慢性肾脏病5期	双侧甲状旁腺全切+右前臂部分甲状旁腺自体移植术	2018-07-16	男	66	160	48.3	150	92	72	18767805675	2（12年）	2年		127	0.384	4.2	3.81	1.68	1.85	0.76	5.99	140.7	105.3	3.49	2.31	2.05	2.05	2	1.88	1.33	1.01	37.8	169	36.4	1	60	2.25	4
0374227	张杰华	继发性甲状旁腺功能亢进症,慢性乙型病毒性肝炎,肾性贫血,肾性高血压,冠状动脉粥样硬化性心脏病,慢性肾脏病5期	双侧甲状旁腺全切+左侧甲状腺部分切除+左侧VI区组织切除+左前臂甲状旁腺自体移植术,血液透析	2018-07-31	男	44	166	63	136	83	86	15988080299	2（6年）	1年		105	0.303	4.06	3.38	0.76	1.48	1.99	5.26	141	102.4	2.7	2.11	1.76	1.84	1	2.54	1.78	1.55	39.8	249	23.6	4	60	2.25	4
0380943	林苏飞	右侧淋巴细胞性甲状腺肿,严重骨质疏松,慢性肾脏病5期,继发性甲状旁腺功能亢进症,左侧结节性甲状腺肿,高血压病	血液透析,左侧甲状腺全切+峡部切除+右侧甲状腺次全切除+甲状旁腺全切+右前臂自体移植术	2018-08-17	女	44	160	50	192	93	77	15257839932	2（6年）	6年		77	0.23	3.57	4.18	1.46	1.87	1.16	5.71	138	101.1	2.91	2.48	1.64	1.82	1	2.39	1.57	0.91	32.8	538	65.1	5	60	2.25	7
0425322	叶森华	继发性甲状旁腺功能亢进症,肾性高血压,慢性肾脏病5期	血液透析,双侧甲状旁腺全切+右前臂自体移植术	2018-08-22	男	40	153	44	172	97	94	15990800790	2（4年）	1年		104	0.315	4.48	3.75	0.98	2.15	1.33	5.01	141.8	101.2	5.42	2.32	2.19	1.91	2	3.5	1.62	1.47	32.2	131	3.8	3	60	2.25	5
0572176	金晓平	继发性甲状旁腺功能亢进症,右侧结节性甲状腺肿,骨量减少,左侧甲状腺小结节,高血压病,慢性肾脏病5期	双侧甲状旁腺全切+右前臂自体移植术+右侧甲状腺次全切除术	2018-09-17	女	54	155	48.5	145	80	95	15268778422	1（5年）	2月		73	0.205	4.18	5.19	1.39	2.82	1.45	3.86	141.3	101.3	6.48	2.59	2.5	2.67	2	0.96	1	0.92	33.9	136	4.3	1	60	1	4
0439527	应芬爱	继发性甲状旁腺功能亢进症,严重骨质疏松,冠状动脉粥样硬化,心功能Ⅱ级,肾性高血压,慢性肾脏病5期(腹膜透析)	甲状旁腺全切+左前臂自体移植术	2018-10-15	女	56	148	54	132	66	90	15875173152	1（5年）	1年		97	0.289	4.04	5.49	1.28	2.77	2.18	3.62	141.7	102.9	1.74	2.28	2.2	2.23	2	1.98	1.77	1.4	32.8	77	3.6	1	60	2.25	4
0350578	蒋枝玉	继发性甲状旁腺功能亢进症,骨质疏松,肾性高血压,慢性肾脏病5期,双侧结节性甲状腺肿	腔镜辅助双侧甲状旁腺全切+左前臂自体移植+双侧甲状腺部分切除术	2018-11-05	女	48	163	53	131	78	74	13587851799	1（7年）	1年		76	0.222	4.4	5.39	1.59	2.26	0.98	3.4	140.8	98.4	4.97	2.36	2.11	2.26	2	1.59	1.15	0.97	32.9	85	12.9	0	0	2.25	4
0575954	吴国文	慢性肾脏病5期,双侧甲状腺乳头状癌,腹水,右肾囊肿,双肾结石,高血压病,继发性甲状旁腺功能亢进症,慢性乙型病毒性肝炎	腔镜辅助双侧甲状腺全切+峡部切除+双侧VI区淋巴结清扫术+双侧甲状旁腺全切+右前臂自体移植术,腹膜透析,为肾透析的动静脉造瘘术(左上肢动静脉内瘘成形术）	2018-11-06	男	33	170	56.3	110	86	85	15988080383	1（4年)	0		174	0.517	5.37	4.47	0.75	2.31	2.87	3.9	141.9	95.8	4.1	2.61	1.95	2.02	2	1.39	1.53	1.11	34	77	53.4	0	0	2.25	4
0524314	程龙法	继发性甲状旁腺功能亢进症,肝硬化,肾性高血压,肾性贫血,慢性肾脏病5期 维持性腹透状态	双侧甲状旁腺全切+右前臂自体移植术,腹膜透析	2018-11-13	男	54	166	63	117	83	96	15728062185	1（6年）	1年		121	0.354	4.56	4.07	1.04	1.76	1.15	3.23	137.7	97.3	8.91	2.37	1.74	1.56	1	2.1	1.67	1.34	38.4	374	6	0	0	2.25	4
0292843	马细毛	继发性甲状旁腺功能亢进症,肾性贫血,肾性高血压,慢性肾脏病5期	双侧甲状旁腺全切+左前臂皮下自体移植术,腹透	2018-12-03	男	43	154	52	172	90	82	15969231050	1（4年）	3年		85	0.28	4.08	5.09	0.81	2.25	2.28	4.92	140.4	104.1	25.14	2.29	1.99	1.79	1	2.67	1.9	1.67	38.5	109	5.1	0	0	2.25	3
0459813	叶星梅	继发性甲状旁腺功能亢进症,右侧结节性甲状腺肿,肾性高血压,慢性肾脏病5期	双侧甲状旁腺全切+右前臂自体甲状旁腺移植+右侧甲状腺部分切除+颈部多发肿块切除术,腹膜透析	2018-12-16	女	48	155	52	169	91	91	15957826503	1（3年）	2年		75	0.21	4.64	5.81	0.95	2.85	1.37	3.88	138.1	96.7	2.79	2.3	2.39	2.39	2	2.74	2.3	2.25	38.3	85	4.3	3	60	2.25	3
0581280	金毅	继发性甲状旁腺功能亢进症,慢性肾脏病5期,肾性高血压	双侧甲状旁腺全切+右前臂自体移植术,血液透析	2018-12-17	男	30	170	70	173	115	91	13454391788	2（7年）	2年		103	0.296	4.22	3.13	0.68	1.48	1.4	4.06	139.8	102.7	4.3	2.25	1.6	1.46	1	2.56	1.67	1.08	35	418	6.3	7	80	2.25	5
0409585	应雪球	双侧甲状腺乳头状癌,高血压病,慢性肾脏病5期,继发性甲状旁腺功能亢进症	腹膜透析,双侧甲状腺全切除+峡部切除+双侧VI区淋巴结清扫+双侧甲状旁腺全切+右前臂自体甲状旁腺移植术+术中神经监测	2018-12-25	女	46	160	68	157	89	92	13625881086	1（5年）	3年		97	0.276	4.43	5.58	0.98	2.66	2.24	4.81	135.3	94.8	4.55	2.2	2.19	1.95	2	2.16	1.93	1.82	31.7	79	11.2	1	60	2.25	6
0513259	徐伟建	慢性肾脏病5期,继发性甲状旁腺功能亢进,肾性高血压,肾移植术后 移植肾失功能,硬膜外血肿	双侧甲状旁腺全切+左前臂皮下自体移植术	2018-12-28	男	44	170	70	156	96	60	13695793997	1（2年）	0	移植肾功能不全 移植肾慢性排斥反应 肾病综合征	102	0.296	4.84	5.34	0.78	3.01	2.36	4.48	134.2	92.5	6.89	2.17	2.41	1.51	1	2.74	1.73	1.25	31.7	116	13.3	1	60	2.25	4
0484624	杨慧萍	慢性肾脏病5期,高血压,继发性甲状旁腺功能亢进	血液透析,双侧甲状旁腺全切+左前臂自体移植术	2019-01-15	女	56	158	53.5	120	77	76	13506825856	2（7年）	1年		86	0.261	4.26	3.95	0.64	1.82	1.95	4.43	141.2	105.8	2.69	2.33	2.03	2.32	2	1.26	0.88	0.68	35.3	194	3.5	1	40	2.25	4
0220031	叶如意	继发性甲状旁腺功能亢进,慢性肾脏病5期,高钾血症,肺部感染,中度贫血,急性肾衰竭	双侧甲状旁腺全切+右前臂自体移植术,血液透析,为肾透析的动静脉造瘘术(左上肢动静脉内瘘成形术）	2019-01-19	女	16	155	36.8	108	66	96	15925799586	2（0年）	0		101	0.294	7.04	2.65	1.25	1.13	0.76	4.49	136.8	102	1.46	2.31	1.87	1.64	1	1.52	1.15	0.91	36.9	1121	39.8	2	60	2.25	3
0312288	孟坛信	慢性肾脏病5期,肺部感染,继发性甲状旁腺功能亢进,血液透析状态	双侧甲状旁腺全切+左前臂皮下自体移植术,血液透析	2019-01-22	男	52	160	63	150	86	92	15969294701	2（8年）	1周		90	0.272	4.34	3.3	1.03	1.5	0.69	4.59	143.8	103.7	4.88	2.23	1.7	1.7	1	1.92	1.11	1.01	34.2	621	8.2	2	60	2.25	4
0239702	蔡慧珍	继发性甲状旁腺功能亢进	腹膜透析,双侧甲状旁腺全切+右前臂皮下自体移植术	2019-02-23	女	37	156	43	151	107	78	13857081716	1（6年）	5年		104	0.302	4.88	7.48	0.89	3.16	3.52	3.35	136.7	96.6	1.98	2.3	2.01	1.91	2	1.74	1.24	0.94	42.1	213	11.1	2	40	2.25	3
0589833	黄金云	继发性甲状旁腺功能亢进	双侧甲状旁腺全切+左前臂自体移植+术中神经监测	2019-03-13	女	53	150	49	165	106	104	15957847636	2（13年）	3年		89	0.279	5.14	3.87	1.16	1.73	1.12	5.8	139	103.8		2.23	1.57	1.46	1	1.74	1.27	0.92	36.2	805	5.8	4	60	2.25	5
0576427	林雪葱	继发性甲状旁腺功能亢进	双侧甲状旁腺全切+右前臂自体移植术	2019-03-19	女	56	150	37.5	138	87	94	13506822113	1（6月）	6月		93	0.277	4.77	6.92	1.82	3.62	0.97	4.03	141.5	110.1	3.4	2.22	2.15	2.37	2	0.92	0.75	0.66	35.2	84	3.2	1	60	2.25	4
0373957	蓝林英	继发性甲状旁腺功能亢进	为肾透析的静脉插管术,双侧甲状旁腺全切+左前臂自体移植术,血液透析	2019-03-24	女	58	160	55.5	161	108	80	15957823722	2（8年）	0		103	0.313	4.56	4.42	1.66	1.64	0.92	5.46	144.3	109.9	2.94	2.49	2.14	2.43	2	2.46	2.22	1.57	37.4	119	9	1	60	2.25	3
0256701	陈礼秀	继发性甲状旁腺功能亢进	双侧甲状腺全切+双侧甲状旁腺全切+右前臂自体移植术,血液透析	2019-03-26	女	67	162	62	149	77	88	15857803153	1（5年）2（4年），目前2	4年		102	0.318	6.34	3.46	0.76	0.96	4.45	4.04	139.2	100.2	6.25	2.41	1.99	2.81	2	1.52	1.34	0.97	38.8	272	3	1	60	2.25	7
0592021	胡达松	继发性甲状旁腺功能亢进	血液透析,双侧甲状旁腺全切+左前臂皮下自体移植术	2019-04-01	男	55	163	62.5	170	83	78	13282588915	2（7年）	6月		115	0.352	4.57	3.84	0.63	1.83	2.66	5.19	143.3	111	12.76	2.25	1.55	1.59	1	2.34	1.23		37.5	478	20.3	5	40	2.25	5
0592984	余清炳	继发性甲状旁腺功能亢进	双侧甲状旁腺全切+左前臂皮下自体移植术,血液透析	2019-04-07	男	78	167	62	121	72	84	17826922120	2（9年）	20天		120	0.37	4.29	2.98	1.13	1.1	1.01	3.42	136.8	101.8	6.88	2.23	2.03	2.3	2	2.64	1.88	1.46	35.1	232	3.3	1	60	2.25	3
422295	王益香	继发性甲状旁腺功能亢进	血液透析,双侧甲状旁腺全切+前臂自体移植＋右侧甲状腺部分切除术	2019-04-11	女	57	155	49.7	145	89	95	15024616348	2（2年）	0		108	0.318	6.87	3.24	0.87	0.98	2.49	4.45	138.5	101.4	2.4	2.52	2.11	2.15	2	2.21	2.11	1.83	39.2	108	3	1	60	2.25	3
0520065	王光斌	继发性甲状旁腺功能亢进	双侧甲状旁腺全切、右前臂自体移植术,血液透析	2019-04-22	男	62	172	72	126	82	80	15157482166	2（4年）	1年		115	0.342	6.28	4.56	0.9	1.71	2.76	4.35	142	103.2		2.06	2.16	2.21	2	2.34	1.47		40.9	185	125	1	60	2.25	3
0594499	毛世有	继发性甲状旁腺功能亢进	双侧甲状旁腺全切、右前臂皮下自体移植术	2019-04-22	男	61	168	75	169	86	70	15905885705	2（6年）	3月		101	0.303	4.38	2.86	0.62	1.19	1.9	4.02	142	106.6	10.01	2.18	2.07	2.53	2	1.65	1.41	1.15	36.6	128	3	1	60	2.25	4
0263428	陈苏丽	继发性甲状旁腺功能亢进	双侧甲状旁腺全切+左前臂自体移植术	2019-04-28	女	47	158	41	112	96	116	13867040021	1（9年）2（2年），目前血透	5年		124	0.383	3.46	6.56	1.37	3.07	2.78	3.56	141.4	96.1	1.04	2.47	2.4	2.8	2	1.67	0.95	0.84	40.6	190	26	1	60	2.25	3
0471772	叶莲爱	继发性甲状旁腺功能亢进	腹膜透析,双侧甲状旁腺全切+左前臂自体移植术	2019-04-30	女	49	155	56	137	78	78	15215769620	1（4年）	2年		101	0.299	4.38	5.92	1.15	3.1	1.57	4.53	141.6	104.6	1	2.33	2.12	2.12	2	2.22	1.37	1.45	33.1	124	17.7	0	0	2.25	5
0375963	邱耀进	继发性甲状旁腺功能亢进	双侧甲状旁腺全切、左前臂皮下自体移植术,血液透析	2019-05-12	男	40	167	65	160	100	64	13645784200	1（7年）	6月		139	0.426	4.98	4.56	1.01	2.07	1.92	4.22	138.9	95.4	13.82	2.18	2.19	2.15	2	2.1	0.65	1.29	39.4	135	6	0	0	1	4
0432884	傅云慧	继发性甲状旁腺功能亢进	血液透析,双侧甲状旁腺全切、右前臂自体移植术	2019-05-13	男	46	172	79	113	73	92	15157823528	2（4年）	2年		124	0.388	3.36	3.39	0.96	1.7	0.89	5.08	134.8	95.6	24.3	2.3	2.01	1.98	2	3	1.91		36	249	20	1	60	2.25	3
0443710	雷育珠	继发性甲状旁腺功能亢进，双侧结节性甲状腺肿	双侧甲状旁腺全切、左前臂自体移植术、双侧甲状腺次全切除术、左侧VI区淋巴结活检术,血液透析	2019-05-21	女	56	150	46.5	171	106	100	13615848677	2（5年）	20天		97	0.305	4.44	5.26	1.36	2.64	0.91	3.67	143.4	106.9	2.73	2.21	1.72	1.73	1	2.48	1.65	1.6	37.9	154	4.2	4	60	2.25	4
0446975	叶朝武	继发性甲状旁腺功能亢进、右侧甲状腺腮腺囊肿	双侧甲状旁腺全切、右前臂自体移植、右侧甲状腺部分切除术	2019-06-25	男	40	165	59	185	122	85	18805886850	1（4年）	6月		90	0.268	3.89	4.46	1.34	1.93	1.11	4.03	138	102.6	1.17	2.13	1.87	2.29	2	2.08	1.67	1.39	29	109	3.9	4	60	2.25	4
602032	刘成发	继发性甲状旁腺功能亢进	双侧甲状旁腺全切+右前臂自体移植术	2019-07-02	男	57	165	54.4	178	97	88	13857080738	1（7年）2（1年），目前血透	1年		104	0.326	3.59	4.52	0.82	2.38	1.02	4.71	140.4	105.3	35.07	2.02	1.74	2	1	2.03	1.33	1.37	31.6	328	9	4	60	2.25	4
0603714	陈秀娟	继发性甲状旁腺功能亢进，双侧甲状腺乳头状癌	血液透析,双侧甲状旁腺全切、右前臂自体移植术、双侧甲状腺全切、峡部切除、周围神经松解术、术中神经监测		女	42	165	66	144	100	100	15205789346	2（3年）	1年		115	0.368	3.69	5.07	0.92	2.74	1.4	5.26	140.2	100.5	13.83	2.52	2.18	1.9	2	3.26	1.92		40.9	187	16	2	40	2.25	3
0604513	翁国芬	继发性甲状旁腺功能亢进	血液透析,双侧甲状旁腺全切、右前臂自体移植术	2019-07-23	女	42	155	55	161	105	95	15990858552	2（6年）	1年		106	0.319	4.31	5.65	1	2.07	5.52	4.15	143.5	97.5	0.85	2.45	2.02	2.65	2	1.98	1.33	1.31	40.5	242	3	4	60	2.25	4
0606231	章永和	继发性甲状旁腺功能亢进	双侧甲状旁腺全切、左前臂自体移植术	2019-08-05	男	35	168	50	118	89	85	15857830626	1（4年）	6年		71	0.219	3.95	4.24	0.88	2.26	1.12	3.72	137.4	94.8	21.78	2.58	2.43	2.06	2	2.15	1.77	1.39	31.3	110	62.3	0	0	2.25	4
0373553	林淑梅	继发性甲状旁腺功能亢进	血液透析,双侧甲状旁腺全切、右前臂自体移植、右颈部淋巴结活检术	2019-08-06	女	46	152	43	116	76	78	15057866907	2（10年）	3月		115	0.36	2.91	4.64	1.22	2.39	0.84	3.79	140.2	97.4	0.5	2.17	1.7	1.94	1	1.69	1.31	0.94	35.2	655	3	7	80	2.25	5
0610313	叶秋女	继发性甲状旁腺功能亢进	血液透析,双侧甲状旁腺全切、左前臂皮下自体移植术	2019-09-10	女	55	163	58	140	96	79	18357866641	2（13年）	3年		95	0.291	4.03	4.55	0.85	2.81	1.45	3.72	142.1	97.3	0.76	2.12	1.65	1.63	1	1.36	1.02	0.64	33.7	778	14.4	5	60	2.25	4
0335603	何巧玲	右侧甲状腺乳头状癌、继发性甲状旁腺功能亢进	腹膜透析,右侧甲状腺全切、峡部切除、右侧VI区淋巴结清扫、周围神经松解、双侧甲状旁腺全切、左前臂皮下自体移植术	2019-09-16	女	53	164	60	135	88	82	13106391797	1（5年）	1月		100	0.304	4.97	5.17	0.95	2.13	2.16	4.37	141.4	102	1.13	2.45	2.59	2.19	2	1.9	2.75	2.05	37	61	3	2	20	2.25	4
0613991	胡日华	慢性肾脏病5期,甲状腺结节,肾性高血压,继发性甲状旁腺功能亢进	双侧甲状旁腺全切+左前臂自体移植术,血液透析	2019-10-18	男	37	171	56.5	122	77	88	17826922073	2（2年）	6月		126	0.348	4.75	4.63	0.79	2.04	3.34	4.72	139.5	100.3	97.44	2.43	1.83	1.83	1	2	1.17	1.16	40.5	228	6.6	4	60	2.25	7
0592813	雷岳生	继发性甲状旁腺功能亢进,高血压,慢性肾脏病5期	双侧甲状旁腺全切+右前臂皮下自体移植术,血液透析	2019-11-11	男	46	168	60	158	103	84	13600600313	2（8年）	2年		119	0.364	4.04	5.1	1.17	2.82	1.47	4.94	138.9	100.1	28.25	2.58	1.72	1.6	1	2.47	1.49	0.92	38.9	832	10.6	3	60	2.25	3
0327981	胡巧艳	继发性甲状旁腺功能亢进,弥漫性甲状腺肿伴甲状腺功能亢进症,高泌乳素血症,肾性高血压,慢性肾脏病5期	双侧甲状腺次全切除+峡部切除+双侧甲状旁腺全切+右前臂自体移植术,血液透析	2019-11-19	女	37	160	60	152	92	84	15988031682	2（11年）	3年		118	0.367	4.31	4.82	1.22	2.5	1.85	4.59	139.6	96.5	6.88	2.74	2.31	2.47	2	1.93	1.03	1.1	35.9	148	10.4	1	60	1	5
0449028	季建凤	慢性肾脏病5期,乙型肝炎小三阳,甲状腺结节,肾性高血压,继发性甲状旁腺功能亢进	双侧甲状旁腺全切+右前臂皮下自体移植术。,腹膜透析	2019-11-26	女	55	160	62	176	95	80	13757813429	1（6年）	1年		69	0.214	4.53	3.7	0.92	1.93	1.24	4.69	139.6	99.8	2.86	2.38	1.76	1.87	1	1.78	1.18	1	34.3	418	42.9	3	60	2.25	4
0620622	叶金红	继发性甲状旁腺功能亢进,甲状腺结节,高血压,慢性肾脏病5期	双侧甲状旁腺全切+右前臂自体移植术	2019-12-16	女	54	156	57	141	99	80	15325185176	2（4年）	2年		106	0.321	3.87	5.23	1.09	2.85	2.02	5.52	142.5	99.3	0.45	2.52	2.08	2.04	2	2.35	1.35	1.23	39.1	308	10.2	3	60	2.25	4
0621513	梅郑珠	继发性甲状旁腺功能亢进,会厌囊肿,肾性高血压,慢性肾脏病5期	双侧甲状旁腺全切+右前臂自体移植术,血液透析	2019-12-23	女	46	155	50	176	96	79	15967258978	2（4年）	1年		96	0.29	4.35	4.07	0.83	2.39	1.37	4.06	137.1	100	1.91	2.38	2.08	2.25	2	2.04	2.13	1.27	39.3	156	9.3	1	60	2.25	4
0541164	刘海忠	继发性甲状旁腺功能亢进,肾性高血压,慢性肾脏病5期	双侧甲状旁腺全切+右前臂自体移植术,腹膜透析	2019-12-30	男	42	167	58	153	107	83	13575363579	2（5年）	2年	IgA肾病	80	0.23	4.71	3.9	0.77	2.55	0.63	3.45	142.2	100.6	0.87	2.2	2.01	1.92	2	2.03	1.25	1.57	33.4	156	7.2	3	60	2.25	4
0618752	李松女	继发性甲状旁腺功能亢进,肾性贫血,高血压,慢性肾脏病5期,甲状腺结节	血液透析,双侧甲状旁腺全切+右前臂自体移植术	2020-01-20	女	50	164	47.5	131	81	83	15728072787	2（7年）	6月		130	0.392	3.28	4.01	1.45	1.79	1.15	4.39	140.7	103.3	1.37	2.71	2.37	2.41	2	2.14	2.4	1.63	34.3	109	23.7	1	60	2.25	4
0425852	谷汉强	继发性甲状旁腺功能亢进,肾性贫血,慢性肾脏病5期	腹膜透析,双侧甲状旁腺全切+右前臂自体移植术	2020-01-22	男	55	171	72	81	47	83	13186740665	1（6年）	5年		83	0.244	6.46	2.93	0.56	1.47	1.16	3.14	133.7	96.2	91.11	2.51	1.82	1.66	1	3.03	2.73	1.96	28	343	19.5	6	60	2.25	6
0404705	余英	继发性甲状旁腺功能亢进	为肾透析的动静脉造瘘术(左上肢动静脉内瘘术）,腹膜透析,双侧甲状旁腺全切+右前臂自体移植术	2020-03-23	女	58	160	70.5	143	69	75	13867069973	1（6年）	0		101	0.307	9.55	2.58	0.78	1.03	1.13	3.85	132.4	91.1	1.37	2.34	2.1	2.33	2	1.76	1.64	1.35	31.7	149	3	0	0	2.25	4
0629123	雷卫美	慢性肾脏病5期,甲状旁腺增生,脾大,单纯性肾囊肿,胆囊多发息肉,高甘油三酯血症,肾性贫血,肺部阴影,高血压,继发性甲状旁腺功能亢进	血液透析,双侧甲状旁腺全切+右前臂自体移植术	2020-04-11	女	47	155	61.4	99	67	91	15058693855	2（5年）	6月		89	0.279	4.79	5.56	0.91	1.88	6.54	4.12	140.5	102.9	0.98	2.72	2.42	2.86	2	2.35	1.63	1.08	40.9	155	3.8	0	0	0	4
0331535	金革新	继发性甲状旁腺功能亢进,腹膜透析,肾性高血压,慢性肾脏病5期	双侧甲状旁腺全切、右前臂自体移植术,腹膜透析	2020-04-13	男	51	168	73.5	171	85	67	13967082677	1（5年）	1年		111	0.322	7.51	5.28	0.92	3.26	1.34	4.08	139.7	98.4	34.47	2.45	1.99	1.81	1	2.5	2.06	1.79	37.7	204	17.2	3	60	2.25	3
0631515	李善平	继发性甲状旁腺功能亢进,肺部阴影,甲状腺结节,慢性肾脏病5期	双侧甲状旁腺全切、左前臂自体移植术,血液透析	2020-04-27	男	50	175	56	121	76	99	15957821249	2（7年）	1年		106	0.311	4.1	3.53	1.23	1.8	0.63	4.15	146.2	98.9	26.19	2.74	2.44	2.57	2	2.49	1.93	1.42	44.1	89	10.7	1	60	2.25	4
0431527	应建钟	继发性甲状旁腺功能亢进,腹膜透析,慢性肾脏病5期,高血压	腹膜透析,双侧甲状旁腺全切、左前臂自体移植术	2020-05-11	男	47	168	78	120	80	66	13666552980	1（6年）	1年		119	0.356	4.94	3.54	0.61	1.21	3.87	4.38	138.9	96.4	24.6	2.39	1.84	2.04	1	2.93	2.68	2.19	38.7	173	5.5	4	60	2.25	4
0632736	魏玉荣	继发性甲状旁腺功能亢进,舌根部新生物:舌根部多发囊肿,血液透析,慢性肾脏病5期,高血压	双侧甲状旁腺全切、右前臂自体移植术,血液透析	2020-05-12	男	60	165	63	178	74	74	13506829152	2（10年）	3年		89	0.294	4.48	3.35	0.92	1.7	1.24	6.17	141.7	107.4	12.74	2.38	2.01	2.07	2	2.38	1.71	1.49	36.8	224	15	2	60	2.25	4
0482572	诸葛桂成	继发性甲状旁腺功能亢进,右侧结节性甲状腺肿,腹膜透析,慢性肾脏病5期,高血压	双侧甲状旁腺全切、左前臂自体移植、右侧甲状腺全切、峡部切除、周围神经松解术,腹膜透析	2020-05-18	男	47	160	57	191	115	64	13587530560	1（5年）	1年		109	0.356	4.35	6.06	1.11	3.74	1.87	4.12	141	97	10.44	2.29	1.98	2.24	2	1.95	1.86	1.65	33.9	129	21.8	1	60	2.25	4
0633363	章红梅	双侧甲状腺乳头状癌,肺部阴影,左侧声带息肉,慢性肾脏病5期,高血压,继发性甲状旁腺功能亢进	腹膜透析,双侧甲状旁腺全切、右前臂自体移植、双侧甲状腺全切、峡部切除、双侧VI区淋巴结清扫、周围神经松解术	2020-05-19	女	56	156	58.5	149	76	62	15925714060	1（8年）	1年		96	0.295	5.49	5.17	0.95	2.98	1.55	4.54	137.3	103.1	3.69	2.43	1.79	1.84	1	1.6	1.17	0.84	27.9	229	14.6	4	60	2.25	4
0433836	李敏	继发性甲状旁腺功能亢进,双侧甲状腺结节：考虑甲状旁腺增生,高血压,慢性肾衰竭,淋巴细胞性甲状腺炎	血液透析,腔镜辅助双侧甲状旁腺全切、右前臂自体移植、左侧甲状腺全切、右侧甲状腺次全切除、周围神经松解、甲状腺旁淋巴结活检术、术中神经监测	2020-05-25	女	36	158	66	157	85	73	13905786692	2（6年）	6月		95	0.296	5.21	4	0.99	2.29	1.56	5.35	137.2	100.7	5.1	2.53	1.79	1.73	1	3.05	1.89	1.57	38.3	226	15	3	60	2	4
0525642	郭蝶辉	继发性甲状旁腺功能亢进,甲状腺结节,慢性肾脏病5期,高血压	双侧甲状旁腺全切、左前臂自体移植术,腹膜透析	2020-05-26	女	43	160	75	160	88	107	13587134361	1（4年）	6月		104	0.313	5.24	4.95	0.9	2.22	3.58	4.89	139.8	104.1	1.74	2.52	1.87	2.1	2	1.71	2.16	1.59	36.2	144	10.5	5	60	2.25	4
0289006	张启章	继发性甲状旁腺功能亢进,腹膜透析后腹膜炎,慢性肾脏病5期,喉室带囊肿,骨质疏松,单纯性肾囊肿,肝囊肿,主动脉及冠状动脉钙化,肺部阴影,胆囊结石伴胆囊炎,肺气肿,肺部感染	双侧甲状旁腺切除，右前臂自体移植术,腹膜透析	2020-06-07	男	66	168	51.7	139	69	108	15967283686	1（7年）	0		120	0.373	4.22	6.21	0.66	4.28	2.15	3.28	143.5	97.9	7.45	2.22	2.33	2.6	2	1.95	2.04	1.9	37.3	125	6.7	2	60	2.25	4
0549230	吴华	继发性甲状旁腺功能亢进,	腹膜透析,双侧甲状旁腺全切+右前臂自体移植术	2020-06-22	男	31	179	67.5	147	90	100	15077830307	2（2年）	1年		99	0.315	4.04	3.33	0.86	1.79	0.86	3.5	142.9	98.7	7.73	2.22	1.99	1.99	2	2.47	2.37	2.15	31.4	179	7	4	60	2.25	4
0512534	张耀升	继发性甲状旁腺功能亢进	双侧甲状旁腺全切+左前臂自体移植术,腹膜透析	2020-07-06	男	21	178	62	174	125	77	15857880517	1（2年）	1年		92	0.267	5.17	4.63	0.68	2.94	1.49	4.04	142.6	104.3	5.8	2.29	2.21	2.25	2	1.25	0.96	0.93	29.9	88	5.9	1	60	2.25	4
0637490	李仁旺	继发性甲状旁腺功能亢进	双侧甲状旁腺全切+左前臂自体移植术。,腹膜透析	2020-07-08	男	51	162	66	150	90	120	13957045051	1（8年）	1年		110	0.325	6.2	5.14	0.68	3.65	1.65	3.66	136.6	98.5	5.88	2.41	1.73	1.74	1	2.66	2.08	1.59	35.8	289	8.6	8	60	2.25	8
0561122	胡娇妹	继发性甲状旁腺功能亢进,	腹膜透析,双侧甲状旁腺全切+右前臂自体移植术	2020-07-20	女	41	163	50	139	92	112	13587179839	1（2年）	2年		115	0.348	4.65	5.03	0.88	3	1.87	3.45	141.9	103.4	5	2.37	2.28	2.87	2	1.58	1.45	1.18	38.4	83	7.7	2	20	2.25	3
0238313	夏连富	继发性甲状旁腺功能亢进,高血压,慢性肾脏病5期	血液透析,双侧甲状旁腺全切+右前臂自体移植术	2020-07-28	男	52	165	57.5	110	64	68	15957809785	1（6年）2（3年）	3年		119	0.371	3.85	3.42	1.16	1.4	1.36	6.91	131.1	94	9.62	2.61	2.47	2.53	2	2.26	1.64	1.64	42.1	111	26.5	2	20	2.25	4
639615	梅丽玲	继发性甲状旁腺功能亢进，右侧甲状腺滤泡性肿瘤，慢性肾脏病5期，高血压，血液透析状态	腔镜辅助下双侧甲状旁腺全切、右前臂自体移植、右侧甲状腺部分切除、周围神经松解术	2020.7.27	女	38	155	43.5	142	100	78	13625881775	2（8年）	2年		116	0.348	3.85	3.78	0.94	2.23	0.69	4.74	137.9	102.5	1.4	2.37	2.13	2.72	2	1.81	1.58	1.35	39.7	95	12.9	0	0	2.25	5
0305877	胡伟琴	继发性甲状旁腺功能亢进,腹膜透析,心动过速,慢性肾脏病5期	双侧甲状旁腺全切+左前臂自体移植术,腹膜透析	2020-08-03 08:48	女	50	164	61.5	118	72	99	13884365813	1（7年）	2年		100	0.306	6	4.52	0.77	1.37	5.28	3.54	138.6	97.3	2.66	2.59	2.2	2.25	2	2.26	1.79	1.73	36.1	148	22.9	2	20	2.25	4
0507308	李桂兰	继发性甲状旁腺功能亢进	双侧甲状旁腺全切+左前臂自体移植术,血液透析	2020-08-04 09:08	女	57	155	45.4	119	79	102	13735953505	2（4年）	0	慢性肾小球肾炎	115	0.352	6.35	4.26	0.7	1.96	3.84	4	139	106	3.21	2.85	2.4	2.34	2	1.81	1.09	0.94	42.7	267	15.3	2	20	2.25	4
0439691	叶南贤	继发性甲状旁腺功能亢进,高血压,慢性肾脏病5期	双侧甲状旁腺全切+左前臂皮下自体移植术	2020-08-17 08:33	男	58	168	58	103	74	100	15988046583	1（6年）	2		102	0.318	5.28	3.83	0.76	1.96	1.48	4.65	143.6	104.3	17.78	2.29	2.17	2.28	2	1.54	1.62	1.12	34.6	146	14.1	2	20	2.25	4
0360681	项宗英	继发性甲状旁腺功能亢进,右侧结节性甲状腺肿,左侧甲状腺恶性肿瘤：乳头状癌,上肢静脉阻塞,高血压,慢性肾脏病5期	血液透析,双侧甲状腺全切、峡部切除、双侧VI区淋巴结清扫、周围神经松解、双侧甲状旁腺全切、右前臂自体移植术	2020-10-21 08:19	女	52	156	62	162	86	83	15215765453	2（8年）	2		127	0.4	6.68	4.34	0.92	2.03	2.34	4.68	143.3	106.8	3.82	2.82	2.2	2.37	2	2.4	2.02	1.45	40.4	202	13.2	1	60	2.25	6
0495064	朱子忠	慢性肾脏病5期,右侧甲状腺滤泡性肿瘤,胆囊多发息肉,单纯性肾囊肿,腹水,冠状动脉粥样硬化,主动脉(瓣)轻度关闭不全,胸主动脉粥样硬化,肺部阴影,高磷血症,双侧甲状旁腺增生,继发性甲状旁腺功能亢进,高血压	腹膜透析,双侧甲状旁腺全切、右前臂自体移植、右侧甲状腺全切、右侧VI区组织清扫、周围神经松解术,为肾透析的动静脉造瘘术（左上肢动静脉内瘘成形术）	2020-11-02 08:17	男	66	158	53.6	90	58	68	13819900113	1（4年）	0		138	0.419	9.01	5.12	0.95	2.62	2.27	4.78	142.6	95.8		2.42	2.14	2.91	2	3.19	1.46	0.88	37.3	138	6.7	0	0	0.75	4
0135352	范云飞	继发性甲状旁腺功能亢进,左侧甲状腺腺瘤样增生结节,血液透析状态,慢性肾脏病5期	血液透析,双侧甲状旁腺全切、右前臂自体移植、左侧甲状腺全切、峡部切除、左侧VI区淋巴结活检、周围神经松解术	2020-11-14 09:06	男	61	162	52	139	86	82	13957078176	2（25年）	5年		136	0.418	5.44	3.68	1.21	1.69	0.95	5.3	136	101	13.43	2.76	2.71	2.41	2	1.35	1.62	1.09	46.7	191	18.1	1	60	0.75	4
0462750	严根慧	继发性甲状旁腺功能亢进,右侧甲状腺胶原化结节,2型糖尿病性视网膜病变,慢性乙型病毒性肝炎,血液透析状态,2型糖尿病,高血压,慢性肾脏病5期	双侧甲状旁腺全切+右前臂自体移植术+右侧甲状腺全切+峡部切除+周围神经松解术,血液透析	2020-11-20 08:39	男	40	157	70	146	98	109	15925759089	2（6年）	1年		135	0.409	5.28	2.79	0.52	1.26	1.56	3.95	142.8	105	4.52	2.05	1.5	1.41	1	2.47	1.73	1.3	31.6	502	54.1	7	60	2.25	7
0392771	魏金花	继发性肾源性甲状旁腺功能亢进,高甘油三酯血症,双侧甲状腺结节,高血压,慢性肾脏病5期,血液透析状态	血液透析,双侧甲状旁腺全切、右前臂自体移植术	2020-12-14 08:23	女	57	156	52.2	159	82	100	15058506878	1（4）	1年		99	0.305	6.26	4.43	0.79	2.4	2.47	4.53	142.8	98.9	1.96	2.76	2.27	2.62	2	2.27	1.56	1.34	41.8	137	15	1	60	0.75	4
0652434	张金英	慢性肾脏病5期,血液透析状态,甲状旁腺增生,慢性肾脏病5期贫血,心脏扩大,心包积液,高血压病3级（极高危）,继发性肾源性甲状旁腺功能亢进	血液透析,双侧甲状旁腺全切、左前臂自体移植术	2020-12-14 08:34	女	50	155	50.6	163	96	68	13666573438	2（2年）	0		95	0.281	4.69	3.64	0.6	1.99	1.2	4.23	142.8	104.9		2.56	2.73	2.75	2	2.73	1.27	1.09	35.3	90	5.2	1	60	0.75	4
0654826	揭廷儿	继发性肾源性甲状旁腺功能亢进,腹膜透析,高血压,慢性肾脏病5期	腹膜透析,双侧甲状旁腺全切+左前臂自体移植术	2020-12-24 08:36	男	66	170	60	142	98	95	18957070186	1（5年）	2年		105	0.324	4.7	6.95	1.02	4.51	1.31	4.35	138.4	96.8	10.76	2.65	2.45	2.11	2	2	1.98	1.32	34.7	166	12	1	60	0.75	3
0398739	刘秀敏	气管支气管炎,前列腺增生,腹膜透析,高血压,慢性肾脏病5期,继发性肾源性甲状旁腺功能亢进	双侧甲状旁腺全切+左前臂自体移植术,腹膜透析	2020-12-29 09:15	男	54	160	52	127	68	88	13754278433	1（7年）	1年		123	0.375	5.69	5.16	1.67	2.49	0.88	3.32	133.7	92.3		2.26	2	2.43	2	1.13	1.42	1.16	38.3	121	30.7	2	40	2.25	4
0518008	张青海	继发性甲状旁腺功能亢进,慢性喉咽炎,慢性肾脏病5期，维持血透状态,高血压,肾性贫血,右侧结节性甲状腺肿	双侧甲状旁腺全切+右前臂自体移植+右侧甲状腺部分切除术	2021-03-22 08:23	男	47	178	82.4	171	101	100	13626780030	2（4年）	4年		104	0.323	4.42	3.54	0.76	1.71	1.62	4.67	140.7	100.7	12.28	2.34	2.29	2.7	2	2.15	2.48	1.77	37	87	1	4	60	1.5	4
0441362	潘夏锋	双侧甲状腺恶性肿瘤：乳头状癌,骨质疏松,心动过速,肾性贫血,血液透析状态,肾性高血压,慢性肾脏病5期,继发性甲状旁腺功能亢进	双侧甲状旁腺全切+右前臂自体移植术+双侧甲状腺全切+峡部切除+双侧VI区淋巴结清扫+周围神经松解术	2021-03-29 08:46	男	43	169	50	167	98	121	13645885875	2（6年）	3年		86	0.257	4.87	4.18	0.81	2.12	1.32	4.33	141.3	99.1	14.69	2.44	1.73	1.96	1	2.35	1.11	0.77	33.9	438	95.5	3	60	1.5	3
0354589	叶淑娟	继发性甲状旁腺功能亢进,癫痫,肾性贫血,慢性肾脏病5期	双侧甲状旁腺全切+右前臂自体移植+甲状腺旁淋巴结活检术	2021-04-07 08:28	女	68	152	40.5	154	72	82	13967041012	2（5年）	半年		85	0.276	4.48	4.83	1.09	2.65	1.38	4.02	138	101.4	6.62	2.53	1.83	1.75	1	1.44	1.2	0.9	35.5	1058	1.4	6	60	2.25	6
0481106	蒋国洪	继发性甲状旁腺功能亢进,甲状旁腺术后出血,鼻窦炎,慢性喉炎,乙肝表面抗原携带者,继发性肺结核,血液透析状态,慢性肾脏病5期,双侧甲状腺结节	双侧甲状旁腺全切+右前臂自体移植术,血液透析,颈部血肿清创术	2021-04-21 08:22	男	60	160	53	145	89	82	13235782328	2（4年）	10天		106	0.335	3.8	4.06	1.08	2.12	1.02	3.89	140.8	103.1	4.83	1.76	1.31	1.16	1	2.11	1.95	1.74	37	304	4.9	2	120	2.25	5
0380671	周小青	继发性甲状旁腺功能亢进,右侧甲状腺恶性肿瘤：乳头状癌,慢性喉炎,肾性高血压,血液透析状态,慢性肾脏病5期	血液透析,双侧甲状旁腺切除+左前臂自体移植+右侧甲状腺全切+峡部切除+双侧VI区清扫+周围神经松解术	2021-04-21 08:25	男	51	165	74	147	87	82	13645783507	2（5年）	5年		134	0.407	3.93	6.28	0.65	2.12	6.72	5.28	142.5	100.1	27.47	2.39	1.7	1.42	1	2.89	2.81	2.28	41.3	214	12.5	5	60	1.5	5
0404647	叶长福	慢性肾脏病5期,痛风,高血压3级,心房颤动,继发性甲状旁腺功能亢进,血液透析状态	双侧甲状旁腺切除+左前臂自体移植术,血液透析	2021-05-09 10:09	男	70	165	63.5	104	72	90	13906887786	2（7年）	0		118	0.368	4.43	4.76	1.5	2.24	0.69	4.73	140.5	98.7	5.21	2.38	1.89	2.08	2	2.04	1.42	0.93	40.6	37	1.1	3	60	1.5	3
0369763	吴福忠	右侧甲状腺纤维钙化结节,乙型肝炎小三阳,肾性贫血,腹膜透析,高血压,慢性肾脏病5期,继发性肾源性甲状旁腺功能亢进,肺部感染	腹膜透析,双侧甲状旁腺全切+右前臂自体移植术+右侧甲状腺全切+峡部切除+周围神经松解术	2021-05-12 10:37	男	55	157	60	199	99	83	13646887991	2（9年）	3年		97	0.291	5.22	4.82	1.32	2.36	0.83	4.52	139.1	104.8	2.73	2.03	1.83	1.96	2	1.19	0.92	0.9	29.1	134	2.4	2	60	1.5	5
0500131	雷菊英	继发性甲状旁腺功能亢进,左舌囊肿,慢性喉咽炎,血液透析状态,左侧甲状腺小结节,慢性肾脏病5期	血液透析,双侧甲状旁腺全切+左前臂自体移植+周围神经松解术	2021-05-24 08:46	女	47	155	40	119	61	76	13732553493	2（5年）	2年		120	0.379	4.94	4.64	1.13	2.52	0.97	5.74	139.8	105.3	7.2	2.34	2.2	2.65	2	1.86	2.04	2.04	35	141	2.2	1	60	0.75	4
0350687	泮关美	继发性甲状旁腺功能亢进,肾性高血压,血液透析状态,慢性肾脏病5期	血液透析,双侧甲状旁腺全切+左前臂自体移植术	2021-05-25 08:29	女	53	145	40	159	103	105	13757861178	2（8年）	5年		128	0.408	4.68	7.96	2.1	4.15	2.1	4.33	140.5	98.1	2.11	2.45	1.57	1.7	1	1.94	1.23	0.97	41.8	1468	28.5	6	80	0.75	5
0322980	周俊	继发性肾源性甲状旁腺功能亢进,右侧结节性甲状腺肿,骨质疏松,慢性肾脏病5期,甲状腺功能亢进症	腔镜辅助下双侧甲状旁腺全切+右前臂自体移植术+左侧甲状腺全切+右侧甲状腺次全切除+周围神经松解术,血液透析	2021-05-31 08:29	男	36	167	63	147	94	110	15857882450	10（年）	10年		149	0.465	3.88	4.2	0.76	1.69	2.64	4.32	144.9	103.6	21.98	2.25	2.55	2.46	2	2.12	1.33	1.43	38.1	109	4.4	1	60	1	4
0584753	黄兆军	继发性甲状旁腺功能亢进,腹膜透析,高血压,慢性肾脏病5期	双侧下极甲状旁腺切除+左前臂自体移植+双侧VI区组织切除术,腹膜透析	2021-06-08	男	46	175	60	137	74	68	15988026635	1（2年）	1年		111	0.327	5.08	4.95	0.92	2.57	1.16	3.72	138.3	98.8	21.91	2.11	2.04	2.44	2	1.49	1.85	1.41	32.7	61	14	3	60	0.75	4
0673224	赵征	继发性肾源性甲状旁腺功能亢进,慢性肾脏病5期,高血压,腹膜透析,甲状腺结节	双侧甲状旁腺全切+右前臂自体移植术	2021-06-28 09:48:00	男	39	175	74	106	77	91	13157818816	1（4年）	半年		92	0.281	5.2	3.71	0.75	1.88	0.53	4.44	139.9	95.8	9.4	2.28	2.27	2.51	2	2.23	2.37	2.15	35.7	90	13.1	3	60	0.75	4
0415801	王周根	继发性甲状旁腺功能亢进 双侧结节性甲状腺肿	双侧甲状旁腺切除+双侧VI区组织清扫+左前臂自体甲状旁腺移植术+左侧甲状腺全切+峡部切除+右侧甲状腺近全+周围神经松解术	2021-06-29	男	67	165	62	145	78	74	13372387242	1（7年）	半年		111	0.336	4.71	4.57	0.95	2.44	0.97	3.8	137.7	97.8	10.06	2.32	2.2	2.47	2	1.58	1.54	1.29	32.8	89	1	2	60	1	4
0480585	陈梅葱	继发性肾源性甲状旁腺功能亢进,甲状腺结节(左侧结节性甲状腺肿，右侧甲状腺小结节),肾性高血压,慢性肾脏病5期,慢性喉咽炎,腹膜透析,转氨酶升高	腹膜透析,腔镜辅助下双侧甲状旁腺全切、右前臂自体移植、左侧甲状腺部分切除	2021-07-29 10:16:00	女	45	145	54	124	87	87	15869233856	1（4年）	1年		115	0.359	5.36	4.27	0.99	2.17	1.48	3.43	143.8	108	0.85	2.21	1.92	2.23	2	1.77	2.06	1.06	35.6	190	2.4	4	60	1.5	6
0588681	雷运芬	继发性肾源性甲状旁腺功能亢进,肾性高血压,慢性肾脏病5期,甲状腺结节(左侧甲状腺小结节)	双侧甲状旁腺全切+右前臂自体移植术+周围神经松解术	2021-08-17 08:44:00	女	61	148	46	159	84	74	15990873121	2（4年）	2月		127	0.395	3.24	6.57	0.84	3.6	2.66	6.58	143	100.3	2.42	2.38	2.23	2.12	2	3.35	2.3	1.93	41	138	29.4	2	60	0.75	5
0565449	黄海勇	继发性肾源性甲状旁腺功能亢进,慢性肾脏病5期,高血压,Ⅰ度房室传导阻滞	腹膜透析,左上、左下、右下甲状旁腺全切+右前臂自体移植术	2021-09-14 08:32:00	男	47	165	80	128	82	101	17260426819	1（4年）	4年		125	0.38	6	3.52	1.04	1.62	0.73	3.56	143.3	103.3	65.46	2.33	2.35	2.65	2	1.8	1.93	1.98	40.3	40	4	1	60	1.5	6
0683331	蓝汤根	继发性肾源性甲状旁腺功能亢进,慢性肾脏病5期,高血压	血液透析,双侧甲状旁腺全切、左前臂自体移植术	2021-09-20 09:00:00	女	54	150	43	165	104	91	15805789904	2（5年）	半年		95	0.289	4.66	4.02	0.96	2.07	1.07	5.07	138.6	105.5	2.58	2.46	2.35	2.38	2	1.13	1.2	1.04	39.2	67	10.5	2	60	1.5	3
0427081	熊瑞华	继发性肾源性甲状旁腺功能亢进,慢性肾脏病5期,肾移植后肾衰竭	双侧甲状旁腺全切+左前臂自体移植术	2021-10-04 08:37:00	男	44	160	45	156	87	65	13567609185	2（4年）	6年		116	0.362	3.49	4.62	1.25	1.48	2.23	3.11	137.4	99.8	6.69	2.59	2.13	2.22	2	1.67	1.95	1.3	31.8	84	33.7	1	60	1.5	3
0558840	叶华娟	继发性甲状旁腺功能亢进	腹膜透析,右上、右下、左上甲状旁腺切除+左侧VI区淋巴结清扫术+左前臂自体甲状旁腺移植术	2021-10-14 08:24:00	女	53	152	40	88	59	92	18867815712	1（10年）	5年		102	0.32	4.57	3.84	1.11	1.7	1.08	3.46	142.9	106.9	1.5	2.4	2.5	2.51	2	1.85	1.67	1.35	37	82	41.7	1	60	1.5	3
0608244	叶火珠	继发性肾源性甲状旁腺功能亢进,结节性甲状腺肿(右侧结节性甲状腺肿局部囊性变),慢性肾脏病5期	双侧甲状旁腺全切+左前臂自体移植+右侧甲状腺次全切除术+右侧VI区淋巴结活检术,腹膜透析	2021-10-25 08:44:00	女	60	143	61	103	65	99	15724946719	1（2年）	2年		98	0.32	7	6.25	1.1	3.26	3.16	3.39	142.7	103.2	2.73	2.34	2.34	2.85	2	1.7	1.12	1.33	35.7	173	10.9	1	60	1.5	3
0316464	李爱媛	继发性肾源性甲状旁腺功能亢进,慢性肾脏病5期,骨质疏松	血液透析,双侧甲状旁腺全切+左前臂自体移植术	2021-11-02 08:37:00	女	58	160	46	145	84	77	18969566782	2（2年）	5年		128	0.403	4.27	5.92	1.12	3.13	2.17	6	142.7	103.5	1.8	2.59	2.56	2.42	2	2.81	2.1	1.86	38.8		3.4	1	60	1.5	3
0334711	张日长	继发性肾源性甲状旁腺功能亢进,慢性肾脏病5期,高血压	双侧甲状旁腺全切、右前臂自体移植术	2021-11-07 10:36:00	男	59	165	56	139	98	80	13567630377	1（2年）	半年		108	0.339	4.42	6.49	0.78	2.59	2.87	3.9	139.8	108.5	10.71	2.09	2.27	2.25	2	1.48	1.74	1.72	29.2	57	5.9	1	60	1.5	2
参考范围
血红蛋白	130-175	g/L
红细胞压积	0.4-0.5
降钙素	＜6.4	pg/ml
总胆固醇	＜5.2	mmol/L
甘油三酯	＜1.71	mmol/L
高密度脂蛋白	1.16-1.42	mmol/L
低密度脂蛋白	＜3.12	mmol/L
血糖	3.9-6.1	mmol/L
碱性磷酸酶	35-100	U/L
钾	3.5-5.3	mmol/L
钙	2.11-2.52	mmol/L
磷	0.85-1.51	mmol/L

## Sheet: Sheet2
性别	年龄	身高（cm）	体重（kg）	收缩压	舒张压	心率	透析方式（1腹透2血透）	发现旁腺素高（年）	术前血红蛋白	术前红细胞比容	术前血糖	总胆固醇	高密度	低密度	甘油三脂	术前血钾	术前血钠	术前氯	术前降钙素（0-6.4）	术前血钙	术前血钙系数	术后第一天	术后第三天	骨饥饿（1是/2否）	术前血磷	术后第一天	术后第三天	术前白蛋白	术前碱性磷酸酶	术后第三天	静脉补钙时间（d）	静脉补钙剂量（ml）	口服补钙剂量（ug）	术后住院天数
女	54	158	62	115	75	108	1（4年）	10天	92	0.268	4.58	6.9	0.75	2.79	7.04	3.85	137.2	94.6		2.59	59	1.93	1.68	1	1.94	1.71	1.6	36.4	202	7.1	6	40	1	5
女	43	155	64.6	130	80	94	1（7年）	1年	87	0.274	5.3	3.45	0.57	1.26	3.73	3.5	142	100		2.13	13	1.56	1.3	1	2.68	1.78	1.71	35.5	304	5.5	5	40	1.5	5
女	50	164	52	145	83	80	2（12年）	3年	83	0.255	5.65	4.48	1.25	2.04	2.2	4.6	140.1	100.8	4.25	2.48	48	1.5	1.3	1	2.74	2	1.41	38.6	1200	41.1	10	210	2.25	3
女	52	158	50	151	84	78	2（6年）	3年	97	0.322	4.61	4.25	1.39	2.27	0.68	5.53	139.7	103.8	2.27	2.53	53	1.64	1.5	1	2.61	1.67	1.12	38	446	16.9	5	60	2.25	9
女	53	155	67	166	94	85	1（2.5年）	0	105	0.299	5.14	4.77	1.33	2.52	1.65	4.75	140.3	99.8		2.38	38	2.01	1.86	1	2.23	1.74	1.37	33.1	370	16.5	3	60	2.25	5
女	56	156	48	132	73	88	2（11年）	6月	86	0.26	4.06	2.89	0.99	1.5	0.73	5.8	141	103	9.44	2.46	46	1.52	1.45	1	2.48	1.62	1	27.7	731	7.6	3	60	2.25	10
女	44	160	50	192	93	77	2（6年）	6年	77	0.23	3.57	4.18	1.46	1.87	1.16	5.71	138	101.1	2.91	2.48	48	1.64	1.82	1	2.39	1.57	0.91	32.8	538	65.1	5	60	2.25	7
女	16	155	36.8	108	66	96	2（0年）	0	101	0.294	7.04	2.65	1.25	1.13	0.76	4.49	136.8	102	1.46	2.31	31	1.87	1.64	1	1.52	1.15	0.91	36.9	1121	39.8	2	60	2.25	3
女	53	150	49	165	106	104	2（13年）	3年	89	0.279	5.14	3.87	1.16	1.73	1.12	5.8	139	103.8		2.23	23	1.57	1.46	1	1.74	1.27	0.92	36.2	805	5.8	4	60	2.25	5
女	56	150	46.5	171	106	100	2（5年）	20天	97	0.305	4.44	5.26	1.36	2.64	0.91	3.67	143.4	106.9	2.73	2.21	21	1.72	1.73	1	2.48	1.65	1.6	37.9	154	4.2	4	60	2.25	4
女	46	152	43	116	76	78	2（10年）	3月	115	0.36	2.91	4.64	1.22	2.39	0.84	3.79	140.2	97.4	0.5	2.17	17	1.7	1.94	1	1.69	1.31	0.94	35.2	655	3	7	80	2.25	5
女	55	163	58	140	96	79	2（13年）	3年	95	0.291	4.03	4.55	0.85	2.81	1.45	3.72	142.1	97.3	0.76	2.12	12	1.65	1.63	1	1.36	1.02	0.64	33.7	778	14.4	5	60	2.25	4
女	56	156	58.5	149	76	62	1（8年）	1年	96	0.295	5.49	5.17	0.95	2.98	1.55	4.54	137.3	103.1	3.69	2.43	43	1.79	1.84	1	1.6	1.17	0.84	27.9	229	14.6	4	60	2.25	4
女	36	158	66	157	85	73	2（6年）	6月	95	0.296	5.21	4	0.99	2.29	1.56	5.35	137.2	100.7	5.1	2.53	53	1.79	1.73	1	3.05	1.89	1.57	38.3	226	15	3	60	2	4
女	68	152	40.5	154	72	82	2（5年）	半年	85	0.276	4.48	4.83	1.09	2.65	1.38	4.02	138	101.4	6.62	2.53	53	1.83	1.75	1	1.44	1.2	0.9	35.5	1058	1.4	6	60	2.25	6
女	55	160	62	176	95	80	1（6年）	1年	69	0.214	4.53	3.7	0.92	1.93	1.24	4.69	139.6	99.8	2.86	2.38	38	1.76	1.87	1	1.78	1.18	1	34.3	418	42.9	3	60	2.25	4
女	53	145	40	159	103	105	2（8年）	5年	128	0.408	4.68	7.96	2.1	4.15	2.1	4.33	140.5	98.1	2.11	2.45	45	1.57	1.7	1	1.94	1.23	0.97	41.8	1468	28.5	6	80	0.75	5
男	36	170	47.7	132	94	88	2（9年）	2年	103	0.295	3.41	3.53	1.21	1.98	0.69	4.97	141.4	106.7		2.39	39	1.75	1.66	1	3.72	1.48	1.26	41.1	319	32.9	2	40	1.5	5
男	39	160	51	124	80	90	2（6年）	1年	68	0.19	3.91	3.5	1.25	1.87	0.71	3.69	138.2	103.4	1.12	2.59	59	1.63	1.75	1	1.43	0.93	1.48	34.5	176	74.5	4	120	2.25	5
男	36	163	61.4	138	91	100	2（5年）	3年	151	0.448	3.49	4.35	0.68	2.2	3.75	4.86	140.6	103.3		2.51	51	1.59	1.63	1	3.06	2.37	1.59	38.5	142	52.5	5	80	2.25	7
男	51	159	、	211	121	80	2（5年）	0	135	0.38	3.86	4.7	1.59	2.35	1.35	3.76	143.2	101.5	2.47	2.46	46	1.69	1.44	1	2.75	1.81	2	42.9	121	15.8	5	60	1	5
男	41	175	64	187	125	76	1（3年）	2年	139	0.38	4.17	3.03	0.79	1.75	0.92	3.55	140.4	103.7		2.25	25	1.81	1.81	1	1.88	1.88	1.68	32.6	180	16.2	3	60	2.25	4
男	59	162	68	140	74	83	1（7年）	3年	109	0.315	4.92	4.56	0.82	2.26	2.07	3.63	140.2	97.9	5.35	2.56	56	2.14	1.93	1	2.08	1.88	1.87	38.6	226	11.6	3	60	2.25	3
男	55	170	62	170	96	84	2（5年）	4年	108	0.314	4.6	4.44	1.1	2.58	1.51	4.67	138.5	105.5	4.85	2.27	27	1.57	1.54	1	1.92	1.24	0.97	34.2	1110	35.6	5	60	2.25	4
男	38	170	61	133	83	70	2（9年）	5年	107	0.304	3.91	2.51	0.8	1.04	1.67	4.38	141.2	103.1	18.18	2.34	34	2.07	1.87	1	1.75	1.39	1.32	36.9	238	10.7	1	60	2.25	4
男	38	170	67	140	77	112	2（4年）	3年	120	0.0344	4.36	3.46	1.06	1.93	2.16	3.65	137	101	19.6	2.31	31	1.94	1.75	1	2.1	1.88	1.3	36.3	220	10.5	1	60	2.25	4
男	55	168	79.7	98	56	110	2（9年）	0	108	0.388	5.01	3.12	0.64	1.75	2.22	5.95	138.1	102.3	34.68	2.31	31	1.63	1.65	1	3.15	2.23	1.46	40.2	502	32.4	5	60	2.25	4
男	34	158	48	139	98	92	1（3年）+2（6年）	5年	111	0.343	7.69	3	0.95	1.49	0.99	4.44	135.6	96.2	11.58	2.41	41	2.11	1.81	1	1.29	1.16	1.02	37	289	9.2	5	60	2.25	4
男	44	166	63	136	83	86	2（6年）	1年	105	0.303	4.06	3.38	0.76	1.48	1.99	5.26	141	102.4	2.7	2.11	11	1.76	1.84	1	2.54	1.78	1.55	39.8	249	23.6	4	60	2.25	4
男	54	166	63	117	83	96	1（6年）	1年	121	0.354	4.56	4.07	1.04	1.76	1.15	3.23	137.7	97.3	8.91	2.37	37	1.74	1.56	1	2.1	1.67	1.34	38.4	374	6	0	0	2.25	4
男	43	154	52	172	90	82	1（4年）	3年	85	0.28	4.08	5.09	0.81	2.25	2.28	4.92	140.4	104.1	25.14	2.29	29	1.99	1.79	1	2.67	1.9	1.67	38.5	109	5.1	0	0	2.25	3
男	30	170	70	173	115	91	2（7年）	2年	103	0.296	4.22	3.13	0.68	1.48	1.4	4.06	139.8	102.7	4.3	2.25	25	1.6	1.46	1	2.56	1.67	1.08	35	418	6.3	7	80	2.25	5
男	44	170	70	156	96	60	1（2年）	0	102	0.296	4.84	5.34	0.78	3.01	2.36	4.48	134.2	92.5	6.89	2.17	17	2.41	1.51	1	2.74	1.73	1.25	31.7	116	13.3	1	60	2.25	4
男	52	160	63	150	86	92	2（8年）	1周	90	0.272	4.34	3.3	1.03	1.5	0.69	4.59	143.8	103.7	4.88	2.23	23	1.7	1.7	1	1.92	1.11	1.01	34.2	621	8.2	2	60	2.25	4
男	55	163	62.5	170	83	78	2（7年）	6月	115	0.352	4.57	3.84	0.63	1.83	2.66	5.19	143.3	111	12.76	2.25	25	1.55	1.59	1	2.34	1.23		37.5	478	20.3	5	40	2.25	5
男	57	165	54.4	178	97	88	1（7年）2（1年），目前血透	1年	104	0.326	3.59	4.52	0.82	2.38	1.02	4.71	140.4	105.3	35.07	2.02	2	1.74	2	1	2.03	1.33	1.37	31.6	328	9	4	60	2.25	4
男	37	171	56.5	122	77	88	2（2年）	6月	126	0.348	4.75	4.63	0.79	2.04	3.34	4.72	139.5	100.3	97.44	2.43	43	1.83	1.83	1	2	1.17	1.16	40.5	228	6.6	4	60	2.25	7
男	46	168	60	158	103	84	2（8年）	2年	119	0.364	4.04	5.1	1.17	2.82	1.47	4.94	138.9	100.1	28.25	2.58	58	1.72	1.6	1	2.47	1.49	0.92	38.9	832	10.6	3	60	2.25	3
男	55	171	72	81	47	83	1（6年）	5年	83	0.244	6.46	2.93	0.56	1.47	1.16	3.14	133.7	96.2	91.11	2.51	51	1.82	1.66	1	3.03	2.73	1.96	28	343	19.5	6	60	2.25	6
男	51	168	73.5	171	85	67	1（5年）	1年	111	0.322	7.51	5.28	0.92	3.26	1.34	4.08	139.7	98.4	34.47	2.45	45	1.99	1.81	1	2.5	2.06	1.79	37.7	204	17.2	3	60	2.25	3
男	47	168	78	120	80	66	1（6年）	1年	119	0.356	4.94	3.54	0.61	1.21	3.87	4.38	138.9	96.4	24.6	2.39	39	1.84	2.04	1	2.93	2.68	2.19	38.7	173	5.5	4	60	2.25	4
男	51	162	66	150	90	120	1（8年）	1年	110	0.325	6.2	5.14	0.68	3.65	1.65	3.66	136.6	98.5	5.88	2.41	41	1.73	1.74	1	2.66	2.08	1.59	35.8	289	8.6	8	60	2.25	8
男	40	157	70	146	98	109	2（6年）	1年	135	0.409	5.28	2.79	0.52	1.26	1.56	3.95	142.8	105	4.52	2.05	5	1.5	1.41	1	2.47	1.73	1.3	31.6	502	54.1	7	60	2.25	7
男	43	169	50	167	98	121	2（6年）	3年	86	0.257	4.87	4.18	0.81	2.12	1.32	4.33	141.3	99.1	14.69	2.44	44	1.73	1.96	1	2.35	1.11	0.77	33.9	438	95.5	3	60	1.5	3
男	60	160	53	145	89	82	2（4年）	10天	106	0.335	3.8	4.06	1.08	2.12	1.02	3.89	140.8	103.1	4.83	1.76	-24	1.31	1.16	1	2.11	1.95	1.74	37	304	4.9	2	120	2.25	5
男	51	165	74	147	87	82	2（5年）	5年	134	0.407	3.93	6.28	0.65	2.12	6.72	5.28	142.5	100.1	27.47	2.39	39	1.7	1.42	1	2.89	2.81	2.28	41.3	214	12.5	5	60	1.5	5
女	45	165	51	136	95	91	2（16年）	1年	85	0.28	5.27	4.51	0.93	2.58	1.96	4.59	141.4	105	6.42	2.86	86	2.76	2.83	2	1.52	1.63	1.15	36.8	357	6.8	2	60	1.5	4
女	42	151	51.5	181	90	81	1（6年）	2年	92	0.258	4.4	4.46	0.76	2.74	1.54	5.7	140.8	99.9		2.45	45	2.52	2.35	2	2.61	1.82	1.63	33.3	305	17.1	3	20	1.5	5
女	62	158	70	126	69	104	2（4年）	3年	99	0.272	5.46	3.19	0.54	2.03	1.53	4.2	139.4	96.6	4.07	2.4	40	2.07	2.8	2	2.06	1.04	0.8	34.2	165	5.8	0	0	1	7
女	56	154	48	137	92	94	1（4）+2（1）	1年	109	0.33	4.32	6.24	0.8	3.46	3.52	4.37	144.2	101.3	4.42	2.5	50	2.51	3.04	2	2.15	1.95	1.52	36.4	145	10.2	2	60	1	7
女	49	152	51	152	91	92	1（6年）	1年	98	0.288	5.28	4.97	0.91	2.34	2.98	3.67	135.6	96	2	2.54	54	2.34	1.99	2	1.75	1.64	1.17	39.8	168	14.7	2	20	1	5
女	43	156	51	105	66	90	1（3年）	0	133	0.382	6.34	3.99	1.29	1.66	1.72	4.02	132.3	96.4		2.54	54	2.32	2.08	2	1.23	0.81	0.89	31.5	252	65.9	2	20	1	5
女	52	150	48	160	90	103	1（6年）	1年	97	0.288	4.89	5.03	1.14	2.99	1.06	4.74	137.2	99.7		2.5	50	2.07	2.16	2	2.23	2.06	1.7	37.1	152	69.9	0	0	2.25	4
女	63	150	59	200	106	94	2（6年）	2年	105	0.302	3.28	4.98	0.85	2.68	3.04	5.87	143	109.9	4.37	2.51	51	1.86	2.1	2	2.96	2.08	1.09	40.5	434	10.9	4	60	2.25	6
女	40	155	47	133	91	93	1（7年）	2年	109	0.32	4.41	5.17	0.98	2.9	1.67	2.61	139.2	99.5	0.68	2.35	35	2.68	2.53	2	2.16	1.87	1.15	37.9	91	10.2	1	60	1	5
女	40	162.5	62	152	102	87	1（3年）	3年	112	0.33	4.23	3.7	0.79	2.15	1.34	3.96	140.5	101.2	3.41	2.19	19	2.37	2.52	2	1.74	1.84	2.17	33.1	81	9.1	0	0	2.25	4
女	47	150	42.8	117	84	98	2（8年）	0	110	0.33	6.09	3.16	0.74	1.97	1.14	5.55	135.6	101.4	1.41	2.41	41	2.25	2.74	2	2.53	1.73	1.29	32.9	142	19	3	40	1.5	6
女	48	158	41.5	146	95	70	2（6年）	2周	134	0.375	4.15	3.44	1.29	1.73	0.82	5.06	140.4	102.2		2.22	22	2.22	2.12	2	2	1.49	1.29	35.3	197	50	1	60	1.5	4
女	63	156	53	184	90	72	2（6年）	1年	108	0.303	5.78	5.22	1.32	2.99	1.57	4.95	142.6	104.7	2.59	2.42	42	1.91	2.3	2	1.53	1.57	1.26	36.7	259	9.2	4	60	2.25	6
女	53	150	47	171	99	82	1（5年）	3年	79	0.22	1.95	3.52	0.73	1.29	2.52	3.26	138.8	99	0.99	2.16	16	2.04	2.05	2	1.77	1.42	1.14	27.8	320	4.3	1	20	2.25	5
女	48	164	50	167	87	82	1（6年）	3年	100	0.289	3.9	4.85	1.2	1.87	2.9	3.74	140.8	100.8	2.09	2.53	53	2.06	2.15	2	2.19	1.84	0.87	36.6	371	6	1	20	2.25	5
女	70	152	39.6	164	82	86	2（14年）	0	103	0.31	4.49	4.34	1.82	1.91	0.99	4.13	137.4	100.7	1.4	2.54	54	2.54	2.73	2	2.16	1.59	1.16	33.1	137	13.8	1	60	1	4
女	55	155	55	107	60	94	2（6年）	1年	113	0.345	36.12	4.03	0.96	2.72	0.92	5.78	134.2	100.8	11.33	2.59	59	1.95	2.22	2	2.94	2.13	1.23	36.5	231	44.4	4	60	2.25	4
女	47	150	48.7	119	71	106	1（7年）	0	82	0.245	3.99	7.68	1.68	4.21	1.08	4.19	138.4	93.1	3.9	2.41	41	2.11	1.87	2	3.05	2.07	2.07	33.7	137	4.1	2	60	2.25	4
女	54	155	48.5	145	80	95	1（5年）	2月	73	0.205	4.18	5.19	1.39	2.82	1.45	3.86	141.3	101.3	6.48	2.59	59	2.5	2.67	2	0.96	1	0.92	33.9	136	4.3	1	60	1	4
女	56	148	54	132	66	90	1（5年）	1年	97	0.289	4.04	5.49	1.28	2.77	2.18	3.62	141.7	102.9	1.74	2.28	28	2.2	2.23	2	1.98	1.77	1.4	32.8	77	3.6	1	60	2.25	4
女	48	163	53	131	78	74	1（7年）	1年	76	0.222	4.4	5.39	1.59	2.26	0.98	3.4	140.8	98.4	4.97	2.36	36	2.11	2.26	2	1.59	1.15	0.97	32.9	85	12.9	0	0	2.25	4
女	48	155	52	169	91	91	1（3年）	2年	75	0.21	4.64	5.81	0.95	2.85	1.37	3.88	138.1	96.7	2.79	2.3	30	2.39	2.39	2	2.74	2.3	2.25	38.3	85	4.3	3	60	2.25	3
女	46	160	68	157	89	92	1（5年）	3年	97	0.276	4.43	5.58	0.98	2.66	2.24	4.81	135.3	94.8	4.55	2.2	20	2.19	1.95	2	2.16	1.93	1.82	31.7	79	11.2	1	60	2.25	6
女	56	158	53.5	120	77	76	2（7年）	1年	86	0.261	4.26	3.95	0.64	1.82	1.95	4.43	141.2	105.8	2.69	2.33	33	2.03	2.32	2	1.26	0.88	0.68	35.3	194	3.5	1	40	2.25	4
女	37	156	43	151	107	78	1（6年）	5年	104	0.302	4.88	7.48	0.89	3.16	3.52	3.35	136.7	96.6	1.98	2.3	30	2.01	1.91	2	1.74	1.24	0.94	42.1	213	11.1	2	40	2.25	3
女	56	150	37.5	138	87	94	1（6月）	6月	93	0.277	4.77	6.92	1.82	3.62	0.97	4.03	141.5	110.1	3.4	2.22	22	2.15	2.37	2	0.92	0.75	0.66	35.2	84	3.2	1	60	2.25	4
女	58	160	55.5	161	108	80	2（8年）	0	103	0.313	4.56	4.42	1.66	1.64	0.92	5.46	144.3	109.9	2.94	2.49	49	2.14	2.43	2	2.46	2.22	1.57	37.4	119	9	1	60	2.25	3
女	67	162	62	149	77	88	1（5年）2（4年），目前2	4年	102	0.318	6.34	3.46	0.76	0.96	4.45	4.04	139.2	100.2	6.25	2.41	41	1.99	2.81	2	1.52	1.34	0.97	38.8	272	3	1	60	2.25	7
女	57	155	49.7	145	89	95	2（2年）	0	108	0.318	6.87	3.24	0.87	0.98	2.49	4.45	138.5	101.4	2.4	2.52	52	2.11	2.15	2	2.21	2.11	1.83	39.2	108	3	1	60	2.25	3
女	47	158	41	112	96	116	1（9年）2（2年），目前血透	5年	124	0.383	3.46	6.56	1.37	3.07	2.78	3.56	141.4	96.1	1.04	2.47	47	2.4	2.8	2	1.67	0.95	0.84	40.6	190	26	1	60	2.25	3
女	49	155	56	137	78	78	1（4年）	2年	101	0.299	4.38	5.92	1.15	3.1	1.57	4.53	141.6	104.6	1	2.33	33	2.12	2.12	2	2.22	1.37	1.45	33.1	124	17.7	0	0	2.25	5
女	42	165	66	144	100	100	2（3年）	1年	115	0.368	3.69	5.07	0.92	2.74	1.4	5.26	140.2	100.5	13.83	2.52	52	2.18	1.9	2	3.26	1.92		40.9	187	16	2	40	2.25	3
女	42	155	55	161	105	95	2（6年）	1年	106	0.319	4.31	5.65	1	2.07	5.52	4.15	143.5	97.5	0.85	2.45	45	2.02	2.65	2	1.98	1.33	1.31	40.5	242	3	4	60	2.25	4
女	53	164	60	135	88	82	1（5年）	1月	100	0.304	4.97	5.17	0.95	2.13	2.16	4.37	141.4	102	1.13	2.45	45	2.59	2.19	2	1.9	2.75	2.05	37	61	3	2	20	2.25	4
女	37	160	60	152	92	84	2（11年）	3年	118	0.367	4.31	4.82	1.22	2.5	1.85	4.59	139.6	96.5	6.88	2.74	74	2.31	2.47	2	1.93	1.03	1.1	35.9	148	10.4	1	60	1	5
女	54	156	57	141	99	80	2（4年）	2年	106	0.321	3.87	5.23	1.09	2.85	2.02	5.52	142.5	99.3	0.45	2.52	52	2.08	2.04	2	2.35	1.35	1.23	39.1	308	10.2	3	60	2.25	4
女	46	155	50	176	96	79	2（4年）	1年	96	0.29	4.35	4.07	0.83	2.39	1.37	4.06	137.1	100	1.91	2.38	38	2.08	2.25	2	2.04	2.13	1.27	39.3	156	9.3	1	60	2.25	4
女	50	164	47.5	131	81	83	2（7年）	6月	130	0.392	3.28	4.01	1.45	1.79	1.15	4.39	140.7	103.3	1.37	2.71	71	2.37	2.41	2	2.14	2.4	1.63	34.3	109	23.7	1	60	2.25	4
女	58	160	70.5	143	69	75	1（6年）	0	101	0.307	9.55	2.58	0.78	1.03	1.13	3.85	132.4	91.1	1.37	2.34	34	2.1	2.33	2	1.76	1.64	1.35	31.7	149	3	0	0	2.25	4
女	47	155	61.4	99	67	91	2（5年）	6月	89	0.279	4.79	5.56	0.91	1.88	6.54	4.12	140.5	102.9	0.98	2.72	72	2.42	2.86	2	2.35	1.63	1.08	40.9	155	3.8	0	0	0	4
女	43	160	75	160	88	107	1（4年）	6月	104	0.313	5.24	4.95	0.9	2.22	3.58	4.89	139.8	104.1	1.74	2.52	52	1.87	2.1	2	1.71	2.16	1.59	36.2	144	10.5	5	60	2.25	4
女	41	163	50	139	92	112	1（2年）	2年	115	0.348	4.65	5.03	0.88	3	1.87	3.45	141.9	103.4	5	2.37	37	2.28	2.87	2	1.58	1.45	1.18	38.4	83	7.7	2	20	2.25	3
女	38	155	43.5	142	100	78	2（8年）	2年	116	0.348	3.85	3.78	0.94	2.23	0.69	4.74	137.9	102.5	1.4	2.37	37	2.13	2.72	2	1.81	1.58	1.35	39.7	95	12.9	0	0	2.25	5
女	50	164	61.5	118	72	99	1（7年）	2年	100	0.306	6	4.52	0.77	1.37	5.28	3.54	138.6	97.3	2.66	2.59	59	2.2	2.25	2	2.26	1.79	1.73	36.1	148	22.9	2	20	2.25	4
女	57	155	45.4	119	79	102	2（4年）	0	115	0.352	6.35	4.26	0.7	1.96	3.84	4	139	106	3.21	2.85	85	2.4	2.34	2	1.81	1.09	0.94	42.7	267	15.3	2	20	2.25	4
女	52	156	62	162	86	83	2（8年）	2	127	0.4	6.68	4.34	0.92	2.03	2.34	4.68	143.3	106.8	3.82	2.82	82	2.2	2.37	2	2.4	2.02	1.45	40.4	202	13.2	1	60	2.25	6
女	57	156	52.2	159	82	100	1（4）	1年	99	0.305	6.26	4.43	0.79	2.4	2.47	4.53	142.8	98.9	1.96	2.76	76	2.27	2.62	2	2.27	1.56	1.34	41.8	137	15	1	60	0.75	4
女	50	155	50.6	163	96	68	2（2年）	0	95	0.281	4.69	3.64	0.6	1.99	1.2	4.23	142.8	104.9		2.56	56	2.73	2.75	2	2.73	1.27	1.09	35.3	90	5.2	1	60	0.75	4
女	47	155	40	119	61	76	2（5年）	2年	120	0.379	4.94	4.64	1.13	2.52	0.97	5.74	139.8	105.3	7.2	2.34	34	2.2	2.65	2	1.86	2.04	2.04	35	141	2.2	1	60	0.75	4
女	45	145	54	124	87	87	1（4年）	1年	115	0.359	5.36	4.27	0.99	2.17	1.48	3.43	143.8	108	0.85	2.21	21	1.92	2.23	2	1.77	2.06	1.06	35.6	190	2.4	4	60	1.5	6
女	61	148	46	159	84	74	2（4年）	2月	127	0.395	3.24	6.57	0.84	3.6	2.66	6.58	143	100.3	2.42	2.38	38	2.23	2.12	2	3.35	2.3	1.93	41	138	29.4	2	60	0.75	5
女	54	150	43	165	104	91	2（5年）	半年	95	0.289	4.66	4.02	0.96	2.07	1.07	5.07	138.6	105.5	2.58	2.46	46	2.35	2.38	2	1.13	1.2	1.04	39.2	67	10.5	2	60	1.5	3
女	53	152	40	88	59	92	1（10年）	5年	102	0.32	4.57	3.84	1.11	1.7	1.08	3.46	142.9	106.9	1.5	2.4	40	2.5	2.51	2	1.85	1.67	1.35	37	82	41.7	1	60	1.5	3
女	60	143	61	103	65	99	1（2年）	2年	98	0.32	7	6.25	1.1	3.26	3.16	3.39	142.7	103.2	2.73	2.34	34	2.34	2.85	2	1.7	1.12	1.33	35.7	173	10.9	1	60	1.5	3
女	58	160	46	145	84	77	2（2年）	5年	128	0.403	4.27	5.92	1.12	3.13	2.17	6	142.7	103.5	1.8	2.59	59	2.56	2.42	2	2.81	2.1	1.86	38.8		3.4	1	60	1.5	3
女	40	158	63	150	80	91	1(5年）	1年	46	0.123	4.46	2.67	0.83	1.36	0.76	4.99	137	101.8		2.4	40	1.97	2.67	2	2.44	1.36	0.62	36.3	133	9.3	3	20	2.25	4
男	64	168	62	99	60	72	2（8年）	1月	98	0.294	4.75	4.12	1.12	1.74	1.33	4.3	139	102		2.31	31	2.26	1.83	2	2.84	2.05	1.98	33.8	155	38	6	40	1	5
男	49	158	50.6	156	90	78	2（6年）	0	101	0.294	4.09	3.58	0.79	2.23	0.8	4.09	141.5	104.7		2.59	59	2.63	2.46	2	0.97	1.2	1.25	36.6	125	14.8	2	40	2.25	4
男	54	156	83	178	97	83	2（2年）	1月	102	0.292	4.94	1.8	0.76	2.35	1.8	5.03	140.3	112.6	6.62	2.12	12	1.99	2.27	2	2.19	1.3	1.53	40.4	170	8.7	4	60	2.25	6
男	57	163	55	164	84	70	1（6年）	5年	106	0.311	4.54	3.07	1.07	1.39	0.89	4.18	140.6	100.6		2.3	30	1.92	1.87	2	2.54	2.18	1.75	37.2	213	22.8	4	60	2.25	5
男	43	165	70	138	92	79	2（9年）	2年	97	0.29	4.55	3.59	0.81	1.25	3	4.2	142.8	103.5	3.79	2.35	35	2.16	1.99	2	2.49	2.11	1.93	35.1	122	40.6	3	60	2.25	5
男	46	165	55	148	98	84	1（5年）	3年	95	0.282	4.55	3.97	1.19	1.88	1.95	4.51	138.9	97.3	34.8	2.18	18	2.15	2.12	2	3.18	2.22	1.47	36.5	170	34.2	2	80	2.25	4
男	66	160	48.3	150	92	72	2（12年）	2年	127	0.384	4.2	3.81	1.68	1.85	0.76	5.99	140.7	105.3	3.49	2.31	31	2.05	2.05	2	1.88	1.33	1.01	37.8	169	36.4	1	60	2.25	4
男	40	153	44	172	97	94	2（4年）	1年	104	0.315	4.48	3.75	0.98	2.15	1.33	5.01	141.8	101.2	5.42	2.32	32	2.19	1.91	2	3.5	1.62	1.47	32.2	131	3.8	3	60	2.25	5
男	33	170	56.3	110	86	85	1（4年)	0	174	0.517	5.37	4.47	0.75	2.31	2.87	3.9	141.9	95.8	4.1	2.61	61	1.95	2.02	2	1.39	1.53	1.11	34	77	53.4	0	0	2.25	4
男	78	167	62	121	72	84	2（9年）	20天	120	0.37	4.29	2.98	1.13	1.1	1.01	3.42	136.8	101.8	6.88	2.23	23	2.03	2.3	2	2.64	1.88	1.46	35.1	232	3.3	1	60	2.25	3
男	62	172	72	126	82	80	2（4年）	1年	115	0.342	6.28	4.56	0.9	1.71	2.76	4.35	142	103.2		2.06	6	2.16	2.21	2	2.34	1.47		40.9	185	125	1	60	2.25	3
男	61	168	75	169	86	70	2（6年）	3月	101	0.303	4.38	2.86	0.62	1.19	1.9	4.02	142	106.6	10.01	2.18	18	2.07	2.53	2	1.65	1.41	1.15	36.6	128	3	1	60	2.25	4
男	40	167	65	160	100	64	1（7年）	6月	139	0.426	4.98	4.56	1.01	2.07	1.92	4.22	138.9	95.4	13.82	2.18	18	2.19	2.15	2	2.1	0.65	1.29	39.4	135	6	0	0	1	4
男	46	172	79	113	73	92	2（4年）	2年	124	0.388	3.36	3.39	0.96	1.7	0.89	5.08	134.8	95.6	24.3	2.3	30	2.01	1.98	2	3	1.91		36	249	20	1	60	2.25	3
男	40	165	59	185	122	85	1（4年）	6月	90	0.268	3.89	4.46	1.34	1.93	1.11	4.03	138	102.6	1.17	2.13	13	1.87	2.29	2	2.08	1.67	1.39	29	109	3.9	4	60	2.25	4
男	35	168	50	118	89	85	1（4年）	6年	71	0.219	3.95	4.24	0.88	2.26	1.12	3.72	137.4	94.8	21.78	2.58	58	2.43	2.06	2	2.15	1.77	1.39	31.3	110	62.3	0	0	2.25	4
男	42	167	58	153	107	83	2（5年）	2年	80	0.23	4.71	3.9	0.77	2.55	0.63	3.45	142.2	100.6	0.87	2.2	20	2.01	1.92	2	2.03	1.25	1.57	33.4	156	7.2	3	60	2.25	4
男	50	175	56	121	76	99	2（7年）	1年	106	0.311	4.1	3.53	1.23	1.8	0.63	4.15	146.2	98.9	26.19	2.74	74	2.44	2.57	2	2.49	1.93	1.42	44.1	89	10.7	1	60	2.25	4
男	60	165	63	178	74	74	2（10年）	3年	89	0.294	4.48	3.35	0.92	1.7	1.24	6.17	141.7	107.4	12.74	2.38	38	2.01	2.07	2	2.38	1.71	1.49	36.8	224	15	2	60	2.25	4
男	47	160	57	191	115	64	1（5年）	1年	109	0.356	4.35	6.06	1.11	3.74	1.87	4.12	141	97	10.44	2.29	29	1.98	2.24	2	1.95	1.86	1.65	33.9	129	21.8	1	60	2.25	4
男	66	168	51.7	139	69	108	1（7年）	0	120	0.373	4.22	6.21	0.66	4.28	2.15	3.28	143.5	97.9	7.45	2.22	22	2.33	2.6	2	1.95	2.04	1.9	37.3	125	6.7	2	60	2.25	4
男	31	179	67.5	147	90	100	2（2年）	1年	99	0.315	4.04	3.33	0.86	1.79	0.86	3.5	142.9	98.7	7.73	2.22	22	1.99	1.99	2	2.47	2.37	2.15	31.4	179	7	4	60	2.25	4
男	21	178	62	174	125	77	1（2年）	1年	92	0.267	5.17	4.63	0.68	2.94	1.49	4.04	142.6	104.3	5.8	2.29	29	2.21	2.25	2	1.25	0.96	0.93	29.9	88	5.9	1	60	2.25	4
男	52	165	57.5	110	64	68	1（6年）2（3年）	3年	119	0.371	3.85	3.42	1.16	1.4	1.36	6.91	131.1	94	9.62	2.61	61	2.47	2.53	2	2.26	1.64	1.64	42.1	111	26.5	2	20	2.25	4
男	58	168	58	103	74	100	1（6年）	2	102	0.318	5.28	3.83	0.76	1.96	1.48	4.65	143.6	104.3	17.78	2.29	29	2.17	2.28	2	1.54	1.62	1.12	34.6	146	14.1	2	20	2.25	4
男	66	158	53.6	90	58	68	1（4年）	0	138	0.419	9.01	5.12	0.95	2.62	2.27	4.78	142.6	95.8		2.42	42	2.14	2.91	2	3.19	1.46	0.88	37.3	138	6.7	0	0	0.75	4
男	61	162	52	139	86	82	2（25年）	5年	136	0.418	5.44	3.68	1.21	1.69	0.95	5.3	136	101	13.43	2.76	76	2.71	2.41	2	1.35	1.62	1.09	46.7	191	18.1	1	60	0.75	4
男	66	170	60	142	98	95	1（5年）	2年	105	0.324	4.7	6.95	1.02	4.51	1.31	4.35	138.4	96.8	10.76	2.65	65	2.45	2.11	2	2	1.98	1.32	34.7	166	12	1	60	0.75	3
男	54	160	52	127	68	88	1（7年）	1年	123	0.375	5.69	5.16	1.67	2.49	0.88	3.32	133.7	92.3		2.26	26	2	2.43	2	1.13	1.42	1.16	38.3	121	30.7	2	40	2.25	4
男	47	178	82.4	171	101	100	2（4年）	4年	104	0.323	4.42	3.54	0.76	1.71	1.62	4.67	140.7	100.7	12.28	2.34	34	2.29	2.7	2	2.15	2.48	1.77	37	87	1	4	60	1.5	4
男	70	165	63.5	104	72	90	2（7年）	0	118	0.368	4.43	4.76	1.5	2.24	0.69	4.73	140.5	98.7	5.21	2.38	38	1.89	2.08	2	2.04	1.42	0.93	40.6	37	1.1	3	60	1.5	3
男	55	157	60	199	99	83	2（9年）	3年	97	0.291	5.22	4.82	1.32	2.36	0.83	4.52	139.1	104.8	2.73	2.03	3	1.83	1.96	2	1.19	0.92	0.9	29.1	134	2.4	2	60	1.5	5
男	36	167	63	147	94	110	10（年）	10年	149	0.465	3.88	4.2	0.76	1.69	2.64	4.32	144.9	103.6	21.98	2.25	25	2.55	2.46	2	2.12	1.33	1.43	38.1	109	4.4	1	60	1	4
男	46	175	60	137	74	68	1（2年）	1年	111	0.327	5.08	4.95	0.92	2.57	1.16	3.72	138.3	98.8	21.91	2.11	11	2.04	2.44	2	1.49	1.85	1.41	32.7	61	14	3	60	0.75	4
男	39	175	74	106	77	91	1（4年）	半年	92	0.281	5.2	3.71	0.75	1.88	0.53	4.44	139.9	95.8	9.4	2.28	28	2.27	2.51	2	2.23	2.37	2.15	35.7	90	13.1	3	60	0.75	4
男	67	165	62	145	78	74	1（7年）	半年	111	0.336	4.71	4.57	0.95	2.44	0.97	3.8	137.7	97.8	10.06	2.32	32	2.2	2.47	2	1.58	1.54	1.29	32.8	89	1	2	60	1	4
男	47	165	80	128	82	101	1（4年）	4年	125	0.38	6	3.52	1.04	1.62	0.73	3.56	143.3	103.3	65.46	2.33	33	2.35	2.65	2	1.8	1.93	1.98	40.3	40	4	1	60	1.5	6
男	44	160	45	156	87	65	2（4年）	6年	116	0.362	3.49	4.62	1.25	1.48	2.23	3.11	137.4	99.8	6.69	2.59	59	2.13	2.22	2	1.67	1.95	1.3	31.8	84	33.7	1	60	1.5	3
男	59	165	56	139	98	80	1（2年）	半年	108	0.339	4.42	6.49	0.78	2.59	2.87	3.9	139.8	108.5	10.71	2.09	9	2.27	2.25	2	1.48	1.74	1.72	29.2	57	5.9	1	60	1.5	2
M	49.8085	160.72	57.0386	144.333	86.7376	86.844	#DIV/0!	0.190476	105.624	0.316521	4.97603	4.43326	1.00489	2.22262	1.83617	4.39844	139.89	101.111	9.51484	2.38596	38.5957	2.06135	2.12163	1.67376	2.13468	1.65865	1.36139	36.2816	249.229	17.5631	2.51064	51.7021	1.90071	4.41135
SD	7.8322	6.09119	8.29935	19.9196	11.0944	10.1341	#NUM!	0.344671	13.5239	0.0445339	1.03315	0.870896	0.228809	0.54751	0.847614	0.616146	2.16687	3.18448	8.60271	0.142481	14.2481	0.242879	0.334336	0.439616	0.446833	0.353556	0.312613	2.81252	153.047	13.1897	1.56541	17.4891	0.477038	0.911423
性别	年龄	身高（cm）	体重（kg）	收缩压	舒张压	心率	透析方式（1腹透2血透）	发现旁腺素高（年）	术前血红蛋白	术前红细胞比容	术前血糖	总胆固醇	高密度	低密度	甘油三脂	术前血钾	术前血钠	术前氯	术前降钙素（0-6.4）	术前血钙		术后第一天	术后第三天	骨饥饿（1是/2否）	术前血磷	术后第一天	术后第三天	术前白蛋白	术前碱性磷酸酶	术后第三天	静脉补钙时间（d）	静脉补钙剂量（ml）	口服补钙剂量（ug）	术后住院天数

## Sheet: Sheet3
性别	年龄	身高（cm）	体重（kg）	收缩压	舒张压	心率	透析方式（1腹透2血透）	透析龄（years）	PTH 升高时间（years）		术前血红蛋白	术前红细胞比容	术前血糖	总胆固醇	高密度	低密度	甘油三脂	术前血钾	术后4h血钾	术后1天血钾	术后3天血钾	是否术后高血钾（1是2否）	术前血钠	术前氯	术前降钙素（0-6.4）	术前血钙	术前血钙系数	术前甲状旁腺激素	术后甲状旁腺激素	术后第一天	术后第三天	骨饥饿（1是/2否）	术前血磷	术后第一天	术后第三天	术前白蛋白	术前碱性磷酸酶	术后第三天	静脉补钙时间（d）	静脉补钙剂量（ml）	口服补钙剂量（ug）	静脉补钙mmol	口服补钙mmol	静脉总补钙量	术后住院天数
女	54	158	62	115	75	108	1	4	0		92	0.268	4.58	6.9	0.75	2.79	7.04	3.85	3.6	4	3.8	2	137.2	94.6		2.59	59	1074	20.4	1.93	1.68	1	1.94	1.71	1.6	36.4	202	7.1	6	40	1	600	420	1020	5
女	43	155	64.6	130	80	94	1	7	3		87	0.274	5.3	3.45	0.57	1.26	3.73	3.5	3.5	3.5	4	2	142	100		2.13	13	2307.5	9.4	1.56	1.3	1	2.68	1.78	1.71	35.5	304	5.5	5	40	1.5	400	540	940	5
女	50	164	52	145	83	80	2	12	3		83	0.255	5.65	4.48	1.25	2.04	2.2	4.6	4	5.97	4.9	1	140.1	100.8	4.25	2.48	48	>3000	90.1	1.5	1.3	1	2.74	2	1.41	38.6	1200	41.1	10	210	2.25	5250	1620	6870	3
女	52	158	50	151	84	78	2	6	3		97	0.322	4.61	4.25	1.39	2.27	0.68	5.53	5.1	5.96	4.96	1	139.7	103.8	2.27	2.53	53	984.8	21.4	1.64	1.5	1	2.61	1.67	1.12	38	446	16.9	5	60	2.25	750	1215	1965	9
女	53	155	67	166	94	85	1	2.5	0		105	0.299	5.14	4.77	1.33	2.52	1.65	4.75	4	3.88	3.69	2	140.3	99.8		2.38	38	1062.7	40.7	2.01	1.86	1	2.23	1.74	1.37	33.1	370	16.5	3	60	2.25	450	675	1125	5
女	56	156	48	132	73	88	2	11	0.5		86	0.26	4.06	2.89	0.99	1.5	0.73	5.8	5.3	5.59	4.83	1	141	103	9.44	2.46	46	1583.3	28.3	1.52	1.45	1	2.48	1.62	1	27.7	731	7.6	3	60	2.25	600	540	1140	10
女	44	160	50	192	93	77	2	6	6		77	0.23	3.57	4.18	1.46	1.87	1.16	5.71	4.4	5.38	5.4	1	138	101.1	2.91	2.48	48	1045.7	11.5	1.64	1.82	1	2.39	1.57	0.91	32.8	538	65.1	5	60	2.25	150	270	420	7
女	16	155	36.8	108	66	96	2	0	0		101	0.294	7.04	2.65	1.25	1.13	0.76	4.89	5.45	5.77	4.33	1	136.8	102	1.46	2.31	31	2301.2	14.3	1.87	1.64	1	1.52	1.15	0.91	36.9	1121	39.8	2	60	2.25	300	180	480	3
女	53	150	49	165	106	104	2	13	3		89	0.279	5.14	3.87	1.16	1.73	1.12	5.8	5.98	5.41	3.28	1	139	103.8		2.23	23	1123.9	44	1.57	1.46	1	1.74	1.27	0.92	36.2	805	5.8	4	60	2.25	600	675	1275	5
女	56	150	46.5	171	106	100	2	5	0		97	0.305	4.44	5.26	1.36	2.64	0.91	3.67	3.84	3.25	3.57	2	143.4	106.9	2.73	2.21	21	1996.3	195.2	1.72	1.73	1	2.48	1.65	1.6	37.9	154	4.2	4	60	2.25	600	540	1140	4
女	46	152	43	116	76	78	2	10	0.25		115	0.36	2.91	4.64	1.22	2.39	0.84	3.79	3.96	4.67	4.17	2	140.2	97.4	0.5	2.17	17	1112.8	12.8	1.7	1.94	1	1.69	1.31	0.94	35.2	655	3	7	80	2.25	1400	675	2075	5
女	55	163	58	140	96	79	2	13	3		95	0.291	4.03	4.55	0.85	2.81	1.45	3.72	4.31	4.05	4.04	2	142.1	97.3	0.76	2.12	12	2161.2	30.4	1.65	1.63	1	1.36	1.02	0.64	33.7	778	14.4	5	60	2.25	500	675	1175	4
女	56	156	58.5	149	76	62	1	8	1		96	0.295	5.49	5.17	0.95	2.98	1.55	4.54	4.01	3.95	3.44	2	137.3	103.1	3.69	2.43	43	1566.4	23.7	1.79	1.84	1	1.6	1.17	0.84	27.9	229	14.6	4	60	2.25	600	540	1140	4
女	36	158	66	157	85	73	2	6	0.5		95	0.296	5.21	4	0.99	2.29	1.56	5.35	6.26	4.68	5.06	1	137.2	100.7	5.1	2.53	53	1155.3	32.8	1.79	1.73	1	3.05	1.89	1.57	38.3	226	15	3	60	2	450	405	855	4
女	68	152	40.5	154	72	82	2	5	0.5		85	0.276	4.48	4.83	1.09	2.65	1.38	4.02	4.58	4.43	5.35	2	138	101.4	6.62	2.53	53	2859.9	7.2	1.83	1.75	1	1.44	1.2	0.9	35.5	1058	1.4	6	60	2.25	900	810	1710	6
女	55	160	62	176	95	80	1	6	1		69	0.214	4.53	3.7	0.92	1.93	1.24	4.69	3.83	4.01	3.73	2	139.6	99.8	2.86	2.38	38	1106.3	11.2	1.76	1.87	1	1.78	1.18	1	34.3	418	42.9	3	60	2.25	450	540	990	4
女	53	145	40	159	103	105	2	8	5		128	0.408	4.68	7.96	2.1	4.15	2.1	4.33	3.94	3.89	3.64	2	140.5	98.1	2.11	2.45	45	5000	23.9	1.57	1.7	1	1.94	1.23	0.97	41.8	1468	28.5	6	80	0.75	1800	945	2745	5
男	36	170	47.7	132	94	88	2	9	2		103	0.295	3.41	3.53	1.21	1.98	0.69	4.97	3.8	4.2	4.79	2	141.4	106.7		2.39	39	2787.3	56.7	1.75	1.66	1	3.72	1.48	1.26	41.1	319	32.9	2	40	1.5	200	180	380	5
男	39	160	51	124	80	90	2	6	1		68	0.19	3.91	3.5	1.25	1.87	0.71	3.69	3.7	4.72	3.74	2	138.2	103.4	1.12	2.59	59	3000	111	1.63	1.75	1	1.43	0.93	1.48	34.5	176	74.5	4	120	2.25	1200	675	1875	5
男	36	163	61.4	138	91	100	2	5	3		151	0.448	3.49	4.35	0.68	2.2	3.75	4.86	4.31	4.05	4.04	2	140.6	103.3		2.51	51	2637.9	84.8	1.59	1.63	1	3.06	2.37	1.59	38.5	142	52.5	5	80	2.25	1000	945	1945	7
男	51	159		211	121	80	2	5	0		135	0.38	3.86	4.7	1.59	2.35	1.35	3.76	3.8	4.11	4.16	2	143.2	101.5	2.47	2.46	46	1941.7	22.5	1.69	1.44	1	2.75	1.81	2	42.9	121	15.8	5	60	1	800	300	1100	5
男	41	175	64	187	125	76	1	3	2		139	0.38	4.17	3.03	0.79	1.75	0.92	3.55	4.2	3.89	3.8	2	140.4	103.7		2.25	25	1079.1	42.7	1.81	1.81	1	1.88	1.88	1.68	32.6	180	16.2	3	60	2.25	450	540	990	4
男	59	162	68	140	74	83	1	7	3		109	0.315	4.92	4.56	0.82	2.26	2.07	3.63	3.8	3.93	3.53	2	140.2	97.9	5.35	2.56	56	1097.1	42.7	2.14	1.93	1	2.08	1.88	1.87	38.6	226	11.6	3	60	2.25	450	405	855	3
男	55	170	62	170	96	84	2	5	4		108	0.314	4.6	4.44	1.1	2.58	1.51	4.67	4	5.31	4.98	1	138.5	105.5	4.85	2.27	27	2082	46.9	1.57	1.54	1	1.92	1.24	0.97	34.2	1110	35.6	5	60	2.25	750	540	1290	4
男	38	170	61	133	83	70	2	9	5		107	0.304	3.91	2.51	0.8	1.04	1.67	4.38	5.2	5.1	4.44	2	141.2	103.1	18.18	2.34	34	1536.9	155.4	2.07	1.87	1	1.75	1.39	1.32	36.9	238	10.7	1	60	2.25	150	270	420	4
男	38	170	67	140	77	112	2	4	3		120	0.0344	4.36	3.46	1.06	1.93	2.16	3.65	3.8	3.75	4.42	2	137	101	19.6	2.31	31	2356.8	31.6	1.94	1.75	1	2.1	1.88	1.3	36.3	220	10.5	1	60	2.25	150	270	420	4
男	55	168	79.7	98	56	110	2	9	0		108	0.388	5.01	3.12	0.64	1.75	2.22	5.95	6.3	5.75	4.54	1	138.1	102.3	34.68	2.31	31	2367.9	42.1	1.63	1.65	1	3.15	2.23	1.46	40.2	502	32.4	5	60	2.25	750	540	1290	4
男	34	158	48	139	98	92	1+2	3+6	5		111	0.343	7.69	3	0.95	1.49	0.99	4.44	4.7	4.38	4.35	2	135.6	96.2	11.58	2.41	41	1649.1	38.7	2.11	1.81	1	1.29	1.16	1.02	37	289	9.2	5	60	2.25	750	540	1290	4
男	44	166	63	136	83	86	2	6	1		105	0.303	4.06	3.38	0.76	1.48	1.99	5.26	5.7	5.09	4.55	1	141	102.4	2.7	2.11	11	1704.3	40.1	1.76	1.84	1	2.54	1.78	1.55	39.8	249	23.6	4	60	2.25	600	540	1140	4
男	54	166	63	117	83	96	2	6	1		121	0.354	4.56	4.07	1.04	1.76	1.15	3.23	3.58	3.34	3.42	2	137.7	97.3	8.91	2.37	37	845.6	10	1.74	1.56	1	2.1	1.67	1.34	38.4	374	6	0	0	2.25	0	180	180	4
男	43	154	52	172	90	82	1	4	3		85	0.28	4.08	5.09	0.81	2.25	2.28	4.92	4.52	4.16	3.36	2	140.4	104.1	25.14	2.29	29	874	8.5	1.99	1.79	1	2.67	1.9	1.67	38.5	109	5.1	0	0	2.25	0	180	180	3
男	30	170	70	173	115	91	2	7	2		103	0.296	4.22	3.13	0.68	1.48	1.4	4.06	3.46	4.11	3.53	2	139.8	102.7	4.3	2.25	25	1352.6	28.5	1.6	1.46	1	2.56	1.67	1.08	35	418	6.3	7	80	2.25	1400	1080	2480	5
男	44	170	70	156	96	60	1	2	0		102	0.296	4.84	5.34	0.78	3.01	2.36	4.48	5.03	4.24	4.38	2	134.2	92.5	6.89	2.17	17	1099.1	17.5	2.41	1.51	1	2.74	1.73	1.25	31.7	116	13.3	1	60	2.25	150	270	420	4
男	52	160	63	150	86	92	2	8	0		90	0.272	4.34	3.3	1.03	1.5	0.69	4.59	3.5	3.15	3.55	2	143.8	103.7	4.88	2.23	23	900.8	12.7	1.7	1.7	1	1.92	1.11	1.01	34.2	621	8.2	2	60	2.25	300	180	480	4
男	55	163	62.5	170	83	78	2	7	0.5		115	0.352	4.57	3.84	0.63	1.83	2.66	5.19	5.1	3.92	4.19	2	143.3	111	12.76	2.25	25	2569.7	26.6	1.55	1.59	1	2.34	1.23		37.5	478	20.3	5	40	2.25	750	540	1290	5
男	57	165	54.4	178	97	88	1+2	7+2	1		104	0.326	3.59	4.52	0.82	2.38	1.02	4.71	4.45	4.82	4.29	2	140.4	105.3	35.07	2.02	2	1743.9	7.9	1.74	2	1	2.03	1.33	1.37	31.6	328	9	4	60	2.25	600	540	1140	4
男	37	171	56.5	122	77	88	2	2	0.5		126	0.348	4.75	4.63	0.79	2.04	3.34	4.72	4.28	4.52	4.19	2	139.5	100.3	97.44	2.43	43	2258.4	51.4	1.83	1.83	1	2	1.17	1.16	40.5	228	6.6	4	60	2.25	600	945	1545	7
男	46	168	60	158	103	84	2	8	2		119	0.364	4.04	5.1	1.17	2.82	1.47	4.94	4.17	4.33	3.95	2	138.9	100.1	28.25	2.58	58	3000	9	1.72	1.6	1	2.47	1.49	0.92	38.9	832	10.6	3	60	2.25	450	405	855	3
男	55	171	72	81	47	83	1	6	5		83	0.244	6.46	2.93	0.56	1.47	1.16	3.14	3.52	3.68	3.1	2	133.7	96.2	91.11	2.51	51	2268.1	36.3	1.82	1.66	1	3.03	2.73	1.96	28	343	19.5	6	60	2.25	900	945	1845	6
男	51	168	73.5	171	85	67	1	5	1		111	0.322	7.51	5.28	0.92	3.26	1.34	4.08	3.91	3.81	3.55	2	139.7	98.4	34.47	2.45	45	1073.6	16.6	1.99	1.81	1	2.5	2.06	1.79	37.7	204	17.2	3	60	2.25	450	270	720	3
男	47	168	78	120	80	66	1	6	1		119	0.356	4.94	3.54	0.61	1.21	3.87	4.38	3.63	3.78	3.72	2	138.9	96.4	24.6	2.39	39	1271	22.1	1.84	2.04	1	2.93	2.68	2.19	38.7	173	5.5	4	60	2.25	600	540	1140	4
男	51	162	66	150	90	120	1	8	1		110	0.325	6.2	5.14	0.68	3.65	1.65	3.66	3.51	3.82	2.92	2	136.6	98.5	5.88	2.41	41	2760.8	18.2	1.73	1.74	1	2.66	2.08	1.59	35.8	289	8.6	8	60	2.25	1200	1080	2280	8
男	40	157	70	146	98	109	2	6	1		135	0.409	5.28	2.79	0.52	1.26	1.56	3.95	3.29	4.09	3.74	2	142.8	105	4.52	2.05	5	2471.3	42.1	1.5	1.41	1	2.47	1.73	1.3	31.6	502	54.1	7	60	2.25	1050	945	1995	7
男	43	169	50	167	98	121	2	6	3		86	0.257	4.87	4.18	0.81	2.12	1.32	4.33	3.63	3.78	3.72	2	141.3	99.1	14.69	2.44	44	2497.6	66.7	1.73	1.96	1	2.35	1.11	0.77	33.9	438	95.5	3	60	1.5	450	270	720	3
男	60	160	53	145	89	82	2	4	0		106	0.335	3.8	4.06	1.08	2.12	1.02	3.89	3.78	4.71	3.83	2	140.8	103.1	4.83	1.76	-24	2009.9	9.2	1.31	1.16	1	2.11	1.95	1.74	37	304	4.9	2	120	2.25	600	675	1275	5
男	51	165	74	147	87	82	2	5	5		134	0.407	3.93	6.28	0.65	2.12	6.72	5.28	5.17	5.56	4.94	1	142.5	100.1	27.47	2.39	39	1727.6	19.1	1.7	1.42	1	2.89	2.81	2.28	41.3	214	12.5	5	60	1.5	750	450	1200	5
M	47.5652	161.848	58.9911	147.761	87.9348	87.587	1.70455				104.565	0.3079	4.70065	4.225	0.975217	2.12848	1.85087	4.45435					139.611	101.183	14.7805	2.34587	34.587	1853.45	37.7152	1.75304	1.67652	1	2.285	1.64435	1.34067	36.1457	444.478	20.8283	4.08696	63.2609	2.09239	723.913	576.196	1300.11	4.80435
SD	7.73346	5.76749	8.66321	19.7609	11.2798	10.9858	0.416322				14.4348	0.0473957	0.731664	0.838696	0.245236	0.507845	0.901172	0.597826					1.83554	2.76522	14.0218	0.136408	13.6408	653.91	23.9192	0.147051	0.158129	0	0.453043	0.355274	0.3256	2.78752	249.276	15.1188	1.57656	14.225	0.260397	395.369	233.081	596.9	1.14367
性别	年龄	身高（cm）	体重（kg）	收缩压	舒张压	心率					术前血红蛋白	术前红细胞比容	术前血糖	总胆固醇	高密度	低密度	甘油三脂	术前血钾					术前血钠	术前氯	术前降钙素（0-6.4）	术前血钙	#VALUE!			术后第一天	术后第三天	骨饥饿（1是/2否）	术前血磷	术后第一天	术后第三天	术前白蛋白	术前碱性磷酸酶	术后第三天	静脉补钙时间（d）	静脉补钙剂量（ml）	口服补钙剂量（ug）				术后住院天数
女	45	165	51	136	95	91	2	16	1		85	0.28	5.27	4.51	0.93	2.58	1.96	4.59	7	6.16	4.55	2	141.4	105	6.42	2.86	86	1607.9	23.5	2.76	2.83	2	1.52	1.63	1.15	36.8	357	6.8	2	60	1.5	300	360	660	4
女	42	151	51.5	181	90	81	1	6	2		92	0.258	4.4	4.46	0.76	2.74	1.54	5.7	4.7	4.83	4.55	2	140.8	99.9		2.45	45	1416.9	56	2.52	2.35	2	2.61	1.82	1.63	33.3	305	17.1	3	20	1.5	150	270	420	5
女	62	158	70	126	69	104	2	4	3		99	0.272	5.46	3.19	0.54	2.03	1.53	5.2	5.89	5.74	6.43	1	139.4	96.6	4.07	2.4	40	1442.5	31.6	2.07	2.8	2	2.06	1.04	0.8	34.2	165	5.8	0	0	1	0	180	180	7
女	56	154	48	137	92	94	1+2	4+1	1		109	0.33	4.32	6.24	0.8	3.46	3.52	4.37	4.7	5.3	4.6	2	144.2	101.3	4.42	2.5	50	1575.1	58.6	2.51	3.04	2	2.15	1.95	1.52	36.4	145	10.2	2	60	1	300	180	480	7
女	49	152	51	152	91	92	1	6	1		98	0.288	5.28	4.97	0.91	2.34	2.98	3.67	4.1	3.84	3.69	2	135.6	96	2	2.54	54	1327.1	43.3	2.34	1.99	2	1.75	1.64	1.17	39.8	168	14.7	2	20	1	100	180	280	5
女	43	156	51	105	66	90	1	3	0		133	0.382	6.34	3.99	1.29	1.66	1.72	4.02	5	4.72	4.27	2	132.3	96.4		2.54	54	1046.3	25.3	2.32	2.08	2	1.23	0.81	0.89	31.5	252	65.9	2	20	1	100	180	280	5
女	52	150	48	160	90	103	1	6	1		97	0.288	4.89	5.03	1.14	2.99	1.06	4.74	4.4	4.22	4.03	2	137.2	99.7		2.5	50	2149.3	120.3	2.07	2.16	2	2.23	2.06	1.7	37.1	152	69.9	0	0	2.25	0	270	270	4
女	63	150	59	200	106	94	2	6	2		105	0.302	3.28	4.98	0.85	2.68	3.04	5.87	5.2	5.35	4.45	1	143	109.9	4.37	2.51	51	2626.5	102.2	1.86	2.1	2	2.96	2.08	1.09	40.5	434	10.9	4	60	2.25	600	810	1410	6
女	40	155	47	133	91	93	1	7	2		109	0.32	4.41	5.17	0.98	2.9	1.67	2.61	4.3	4.14	4.3	2	139.2	99.5	0.68	2.35	35	1475.6	56.6	2.68	2.53	2	2.16	1.87	1.15	37.9	91	10.2	1	60	1	150	180	330	5
女	40	162.5	62	152	102	87	1	3	3		112	0.33	4.23	3.7	0.79	2.15	1.34	3.96	5	5.1	4.7	2	140.5	101.2	3.41	2.19	19	1059.6	30.9	2.37	2.52	2	1.74	1.84	2.17	33.1	81	9.1	0	0	2.25	0	180	180	4
女	47	150	42.8	117	84	98	2	8	0		110	0.33	6.09	3.16	0.74	1.97	1.14	5.55	6.2	5.93	5.25	1	135.6	101.4	1.41	2.41	41	1632.7	37.9	2.25	2.74	2	2.53	1.73	1.29	32.9	142	19	3	40	1.5	300	360	660	6
女	48	158	41.5	146	95	70	2	6	0		134	0.375	4.15	3.44	1.29	1.73	0.82	5.06	5.5	6.28	4.91	1	140.4	102.2		2.22	22	2473.2	49.9	2.22	2.12	2	2	1.49	1.29	35.3	197	50	1	60	1.5	150	180	330	4
女	63	156	53	184	90	72	2	6	1		108	0.303	5.78	5.22	1.32	2.99	1.57	4.95	4.5	4.79	4.31	2	142.6	104.7	2.59	2.42	42	1680.5	150.5	1.91	2.3	2	1.53	1.57	1.26	36.7	259	9.2	4	60	2.25	600	810	1410	6
女	53	150	47	171	99	82	1	5	3		79	0.22	1.95	3.52	0.73	1.29	2.52	3.26	3.55	4.81	4.34	2	138.8	99	0.99	2.16	16	1123.9	44	2.04	2.05	2	1.77	1.42	1.14	27.8	320	4.3	1	20	2.25	50	180	230	5
女	48	164	50	167	87	82	1	6	3		100	0.289	3.9	4.85	1.2	1.87	2.9	3.74	4.5	4.28	4.01	2	140.8	100.8	2.09	2.53	53	1216.7	13	2.06	2.15	2	2.19	1.84	0.87	36.6	371	6	1	20	2.25	50	180	230	5
女	70	152	39.6	164	82	86	2	14	0		103	0.31	4.49	4.34	1.82	1.91	0.99	4.13	4.1	4.29	4.49	2	137.4	100.7	1.4	2.54	54	1206.5	15.7	2.54	2.73	2	2.16	1.59	1.16	33.1	137	13.8	1	60	1	150	180	330	4
女	55	155	55	107	60	94	2	6	1		113	0.345	36.12	4.03	0.96	2.72	0.92	5.78	6	5.1	5.26	1	134.2	100.8	11.33	2.59	59	902.1	24.1	1.95	2.22	2	2.94	2.13	1.23	36.5	231	44.4	4	60	2.25	600	540	1140	4
女	47	150	48.7	119	71	106	1	7	0		82	0.245	3.99	7.68	1.68	4.21	1.08	4.19	3.9	4.09	4.06	2	138.4	93.1	3.9	2.41	41	1632.7	37.9	2.11	1.87	2	3.05	2.07	2.07	33.7	137	4.1	2	60	2.25	300	540	840	4
女	54	155	48.5	145	80	95	1	5	0.1		73	0.205	4.18	5.19	1.39	2.82	1.45	3.86	3.41	3.18	3.26	2	141.3	101.3	6.48	2.59	59	1349.7	59	2.5	2.67	2	0.96	1	0.92	33.9	136	4.3	1	60	1	150	180	330	4
女	56	148	54	132	66	90	1	5	1		97	0.289	4.04	5.49	1.28	2.77	2.18	3.62	3.28	3.28	3.68	2	141.7	102.9	1.74	2.28	28	2865.9	114.9	2.2	2.23	2	1.98	1.77	1.4	32.8	77	3.6	1	60	2.25	150	180	330	4
女	48	163	53	131	78	74	1	7	1		76	0.222	4.4	5.39	1.59	2.26	0.98	3.4	3.1	3.73	4.18	2	140.8	98.4	4.97	2.36	36	1443	15.7	2.11	2.26	2	1.59	1.15	0.97	32.9	85	12.9	0	0	2.25	0	180	180	4
女	48	155	52	169	91	91	1	3	2		75	0.21	4.64	5.81	0.95	2.85	1.37	3.88	4	3.82	3.88	2	138.1	96.7	2.79	2.3	30	1141.1	19.7	2.39	2.39	2	2.74	2.3	2.25	38.3	85	4.3	3	60	2.25	450	675	1125	3
女	46	160	68	157	89	92	1	5	3		97	0.276	4.43	5.58	0.98	2.66	2.24	4.81	5.2	4.77	4.43	2	135.3	94.8	4.55	2.2	20	964.1	10.1	2.19	1.95	2	2.16	1.93	1.82	31.7	79	11.2	1	60	2.25	150	270	420	6
女	56	158	53.5	120	77	76	2	7	1		86	0.261	4.26	3.95	0.64	1.82	1.95	4.43	4.16	3.75	3.96	2	141.2	105.8	2.69	2.33	33	910.2	7.9	2.03	2.32	2	1.26	0.88	0.68	35.3	194	3.5	1	40	2.25	100	270	370	4
女	37	156	43	151	107	78	1	6	5		104	0.302	4.88	7.48	0.89	3.16	3.52	3.35	3.2	3.64	3.38	2	136.7	96.6	1.98	2.3	30	1350	23.3	2.01	1.91	2	1.74	1.24	0.94	42.1	213	11.1	2	40	2.25	200	180	380	3
女	56	150	37.5	138	87	94	1	0.5	0.5		93	0.277	4.77	6.92	1.82	3.62	0.97	4.03	3.7	3.63	3.5	2	141.5	110.1	3.4	2.22	22	1296.1	39.2	2.15	2.37	2	0.92	0.75	0.66	35.2	84	3.2	1	60	2.25	150	270	420	4
女	58	160	55.5	161	108	80	2	8	0		103	0.313	4.56	4.42	1.66	1.64	0.92	5.46	5.4	4.79	5.03	1	144.3	109.9	2.94	2.49	49	2883.1	29.3	2.14	2.43	2	2.46	2.22	1.57	37.4	119	9	1	60	2.25	150	135	285	3
女	67	162	62	149	77	88	1+2	5+4	4		102	0.318	6.34	3.46	0.76	0.96	4.45	4.59	4.94	5.6	5.03	1	139.2	100.2	6.25	2.41	41	1582.1	27.9	1.99	2.81	2	1.52	1.34	0.97	38.8	272	3	1	60	2.25	150	270	420	7
女	57	155	49.7	145	89	95	2	2	0		108	0.318	6.87	3.24	0.87	0.98	2.49	5.45	6.82	4.57	5.34	1	138.5	101.4	2.4	2.52	52	1294	19.9	2.11	2.15	2	2.21	2.11	1.83	39.2	108	3	1	60	2.25	150	270	420	3
女	47	158	41	112	96	116	1+2	9+2	5		124	0.383	3.46	6.56	1.37	3.07	2.78	4.86	6.69	5.18	5.43	1	141.4	96.1	1.04	2.47	47	1600.7	14.3	2.4	2.8	2	1.67	0.95	0.84	40.6	190	26	1	60	2.25	150	270	420	3
女	49	155	56	137	78	78	1	4	2		101	0.299	4.38	5.92	1.15	3.1	1.57	4.53	4.54	4.95	4.54	2	141.6	104.6	1	2.33	33	1323.7	8.1	2.12	2.12	2	2.22	1.37	1.45	33.1	124	17.7	0	0	2.25	0	180	180	2
女	42	165	66	144	100	100	2	3	1		115	0.368	3.69	5.07	0.92	2.74	1.4	5.26	4.24	5.69	5.3	1	140.2	100.5	13.83	2.52	52	1712.1	23.1	2.18	1.9	2	3.26	1.92		40.9	187	16	2	40	2.25	200	270	470	3
女	42	155	55	161	105	95	2	6	1		106	0.319	4.31	5.65	1	2.07	5.52	4.15	4.55	4.21	4.17	2	143.5	97.5	0.85	2.45	45	1789.4	10.2	2.02	2.65	2	1.98	1.33	1.31	40.5	242	3	4	60	2.25	600	540	1140	4
女	53	164	60	135	88	82	1	5	0.1		100	0.304	4.97	5.17	0.95	2.13	2.16	4.37	3.74	4	3.53	2	141.4	102	1.13	2.45	45	1654.8	29.1	2.59	2.19	2	1.9	2.75	2.05	37	61	3	2	20	2.25	100	180	280	4
女	37	160	60	152	92	84	2	11	3		118	0.367	4.31	4.82	1.22	2.5	1.85	4.59	4.2	5.8	3.96	1	139.6	96.5	6.88	2.74	74	1992.5	10.3	2.31	2.47	2	1.93	1.03	1.1	35.9	148	10.4	1	60	1	150	180	330	5
女	54	156	57	141	99	80	2	4	2		106	0.321	3.87	5.23	1.09	2.85	2.02	5.52	5.27	6.46	4.94	1	142.5	99.3	0.45	2.52	52	1804	11.6	2.08	2.04	2	2.35	1.35	1.23	39.1	308	10.2	3	60	2.25	600	810	1410	4
女	46	155	50	176	96	79	2	4	1		96	0.29	4.35	4.07	0.83	2.39	1.37	4.06	4.72	4.71	4.15	2	137.1	100	1.91	2.38	38	2098.8	10.2	2.08	2.25	2	2.04	2.13	1.27	39.3	156	9.3	1	60	2.25	150	180	330	4
女	50	164	47.5	131	81	83	2	7	0.5		130	0.392	3.28	4.01	1.45	1.79	1.15	4.39	4.59	4.98	4.72	2	140.7	103.3	1.37	2.71	71	1415.8	44.3	2.37	2.41	2	2.14	2.4	1.63	34.3	109	23.7	1	60	2.25	150	180	330	4
女	58	160	70.5	143	69	75	1	6	0		101	0.307	9.55	2.58	0.78	1.03	1.13	3.85	3.98	4.3	4.31	2	132.4	91.1	1.37	2.34	34	2333.1	29.8	2.1	2.33	2	1.76	1.64	1.35	31.7	149	3	0	0	2.25	0	180	180	4
女	47	155	61.4	99	67	91	2	5	0.5		89	0.279	4.79	5.56	0.91	1.88	6.54	4.12	3.3	3.83	3.67	2	140.5	102.9	0.98	2.72	72	1332.4	12.7	2.42	2.86	2	2.35	1.63	1.08	40.9	155	3.8	0	0	0	0	180	180	4
女	43	160	75	160	88	107	1	4	0.5		104	0.313	5.24	4.95	0.9	2.22	3.58	4.89	4.67	4.8	4.47	2	139.8	104.1	1.74	2.52	52	1744.1	13.5	1.87	2.1	2	1.71	2.16	1.59	36.2	144	10.5	5	60	2.25	750	540	1290	4
女	41	163	50	139	92	112	1	2	2		115	0.348	4.65	5.03	0.88	3	1.87	3.45	3.45	3.56	3.74	2	141.9	103.4	5	2.37	37	1241.2	13.9	2.28	2.87	2	1.58	1.45	1.18	38.4	83	7.7	2	20	2.25	100	270	370	3
女	38	155	43.5	142	100	78	2	8	2		116	0.348	3.85	3.78	0.94	2.23	0.69	4.74	4.79	4.94	4.82	2	137.9	102.5	1.4	2.37	37	1785.1	117.9	2.13	2.72	2	1.81	1.58	1.35	39.7	95	12.9	0	0	2.25	0	180	180	5
女	50	164	61.5	118	72	99	1	7	2		100	0.306	6	4.52	0.77	1.37	5.28	3.54	3.64	3.61	3.68	2	138.6	97.3	2.66	2.59	59	1422.9	16.7	2.2	2.25	2	2.26	1.79	1.73	36.1	148	22.9	2	20	2.25	100	270	370	4
女	57	155	45.4	119	79	102	2	4	0		115	0.352	6.35	4.26	0.7	1.96	3.84	4	3.41	3.35	3.55	2	139	106	3.21	2.85	85	964	7.6	2.4	2.34	2	1.81	1.09	0.94	42.7	267	15.3	2	20	2.25	100	270	370	4
女	52	156	62	162	86	83	2	8	2		127	0.4	6.68	4.34	0.92	2.03	2.34	4.68	4.35	5.2	4.48	2	143.3	106.8	3.82	2.82	82	908.6	17.9	2.2	2.37	2	2.4	2.02	1.45	40.4	202	13.2	1	60	2.25	150	180	330	6
女	57	156	52.2	159	82	100	1	4	1		99	0.305	6.26	4.43	0.79	2.4	2.47	4.53	4.89	5.15	4.91	2	142.8	98.9	1.96	2.76	76	1321	219.3	2.27	2.62	2	2.27	1.56	1.34	41.8	137	15	1	60	0.75	150	270	420	4
女	50	155	50.6	163	96	68	2	2	0		95	0.281	4.69	3.64	0.6	1.99	1.2	4.23	4.2	4.48	3.8	2	142.8	104.9		2.56	56	1176.6	24.2	2.73	2.75	2	2.73	1.27	1.09	35.3	90	5.2	1	60	0.75	150	270	420	4
女	47	155	40	119	61	76	2	5	2		120	0.379	4.94	4.64	1.13	2.52	0.97	5.74	5.37	5.96	5.46	1	139.8	105.3	7.2	2.34	34	1450.1	12.8	2.2	2.65	2	1.86	2.04	2.04	35	141	2.2	1	60	0.75	150	180	330	4
女	45	145	54	124	87	87	1	4	1		115	0.359	5.36	4.27	0.99	2.17	1.48	3.43	2.89	2.92	3.03	2	143.8	108	0.85	2.21	21	1710.8	15.4	1.92	2.23	2	1.77	2.06	1.06	35.6	190	2.4	4	60	1.5	600	540	1140	6
女	61	148	46	159	84	74	2	4	0.1		127	0.395	3.24	6.57	0.84	3.6	2.66	6.58	5.87	7.09	5.22	1	143	100.3	2.42	2.38	38	1085.7	23.1	2.23	2.12	2	3.35	2.3	1.93	41	138	29.4	2	60	0.75	300	225	525	5
女	54	150	43	165	104	91	2	5	0.6		95	0.289	4.66	4.02	0.96	2.07	1.07	5.07	5.14	5.09	4.36	2	138.6	105.5	2.58	2.46	46	589.9	12.2	2.35	2.38	2	1.13	1.2	1.04	39.2	67	10.5	2	60	1.5	300	270	570	3
女	53	152	40	88	59	92	1	10	5		102	0.32	4.57	3.84	1.11	1.7	1.08	3.46	3.49	3.77	3.5	2	142.9	106.9	1.5	2.4	40	1095.8	41.7	2.5	2.51	2	1.85	1.67	1.35	37	82	41.7	1	60	1.5	150	270	420	3
女	60	143	61	103	65	99	1	2	2		98	0.32	7	6.25	1.1	3.26	3.16	3.39	3.86	4.1	4.02	2	142.7	103.2	2.73	2.34	34	1168.8	9.8	2.34	2.85	2	1.7	1.12	1.33	35.7	173	10.9	1	60	1.5	150	270	420	3
女	58	160	46	145	84	77	2	2	5		128	0.403	4.27	5.92	1.12	3.13	2.17	6	7.05	6.23	4.8	1	142.7	103.5	1.8	2.59	59	892.9	3.4	2.56	2.42	2	2.81	2.1	1.86	38.8		3.4	1	60	1.5	150	270	420	3
女	40	158	63	150	80	91	1	5	1		46	0.123	4.46	2.67	0.83	1.36	0.76	4.99	4.6	4.6	3.83	2	137	101.8		2.4	40	1342.4	51.4	1.97	2.67	2	2.44	1.36	0.62	36.3	133	9.3	3	20	2.25	150	540	690	4
男	64	168	62	99	60	72	2	8	0.1		98	0.294	4.75	4.12	1.12	1.74	1.33	4.3	4.6	4.6	3.83	2	139	102		2.31	31	1298.8	39.3	2.26	1.83	2	2.84	2.05	1.98	33.8	155	38	6	40	1	600	420	1020	5
男	49	158	50.6	156	90	78	2	6	0		101	0.294	4.09	3.58	0.79	2.23	0.8	4.09	4.8	4.75	4.86	2	141.5	104.7		2.59	59	2304.3	43.4	2.63	2.46	2	0.97	1.2	1.25	36.6	125	14.8	2	40	2.25	200	540	740	4
男	54	156	83	178	97	83	2	2	0.1		102	0.292	4.94	1.8	0.76	2.35	1.8	5.03	3.8	4.93	4.17	2	140.3	112.6	6.62	2.12	12	991.5	34.8	1.99	2.27	2	2.19	1.3	1.53	40.4	170	8.7	4	60	2.25	450	540	990	6
男	57	163	55	164	84	70	1	6	5		106	0.311	4.54	3.07	1.07	1.39	0.89	4.18	4.8	4.75	4.86	2	140.6	100.6		2.3	30	2356.6	61.8	1.92	1.87	2	2.54	2.18	1.75	37.2	213	22.8	4	60	2.25	600	675	1275	5
男	43	165	70	138	92	79	2	9	2		97	0.29	4.55	3.59	0.81	1.25	3	4.2	4.2	4.02	3.55	2	142.8	103.5	3.79	2.35	35	1238	74.7	2.16	1.99	2	2.49	2.11	1.93	35.1	122	40.6	3	60	2.25	450	675	1125	5
男	46	165	55	148	98	84	1	5	3		95	0.282	4.55	3.97	1.19	1.88	1.95	4.51	4.2	3.99	3.6	2	138.9	97.3	34.8	2.18	18	2565.9	173.2	2.15	2.12	2	3.18	2.22	1.47	36.5	170	34.2	2	80	2.25	400	540	940	4
男	66	160	48.3	150	92	72	2	12	2		127	0.384	4.2	3.81	1.68	1.85	0.76	5.99	5.3	6.53	5.97	1	140.7	105.3	3.49	2.31	31	1707.5	14.7	2.05	2.05	2	1.88	1.33	1.01	37.8	169	36.4	1	60	2.25	150	180	330	4
男	40	153	44	172	97	94	2	4	1		104	0.315	4.48	3.75	0.98	2.15	1.33	5.01	4.7	4.94	4.25	2	141.8	101.2	5.42	2.32	32	1337.4	54.5	2.19	1.91	2	3.5	1.62	1.47	32.2	131	3.8	3	60	2.25	450	675	1125	5
男	33	170	56.3	110	86	85	1	4	0		174	0.517	5.37	4.47	0.75	2.31	2.87	3.9	2.82	3.13	3.54	2	141.9	95.8	4.1	2.61	61	1031.3	314.9	1.95	2.02	2	1.39	1.53	1.11	34	77	53.4	0	0	2.25	0	180	180	4
男	78	167	62	121	72	84	2	9	0		120	0.37	4.29	2.98	1.13	1.1	1.01	3.42	3.62	4.03	3.45	2	136.8	101.8	6.88	2.23	23	1279.6	14.8	2.03	2.3	2	2.64	1.88	1.46	35.1	232	3.3	1	60	2.25	150	270	420	3
男	62	172	72	126	82	80	2	4	1		115	0.342	6.28	4.56	0.9	1.71	2.76	4.35	4.89	4.77	5.28	2	142	103.2		2.06	6	1247.1	18.5	2.16	2.21	2	2.34	1.47		40.9	185	125	1	60	2.25	150	270	420	3
男	61	168	75	169	86	70	2	6	0.25		101	0.303	4.38	2.86	0.62	1.19	1.9	4.02	4.1	4.18	4.01	2	142	106.6	10.01	2.18	18	1440.7	21	2.07	2.53	2	1.65	1.41	1.15	36.6	128	3	1	60	2.25	150	270	420	4
男	40	167	65	160	100	64	1	7	6		139	0.426	4.98	4.56	1.01	2.07	1.92	4.22	4.22	3.88	3.75	2	138.9	95.4	13.82	2.18	18	1193.6	10.3	2.19	2.15	2	2.1	0.65	1.29	39.4	135	6	0	0	1	0	180	180	4
男	46	172	79	113	73	92	2	4	2		124	0.388	3.36	3.39	0.96	1.7	0.89	5.08	4.76	5.23	4.79	2	134.8	95.6	24.3	2.3	30	1062.4	7.6	2.01	1.98	2	3	1.91		36	249	20	1	60	2.25	150	180	330	3
男	40	165	59	185	122	85	1	4	0.5		90	0.268	3.89	4.46	1.34	1.93	1.11	4.03	6.33	4.18	4.12	2	138	102.6	1.17	2.13	13	1182.3	23.1	1.87	2.29	2	2.08	1.67	1.39	29	109	3.9	4	60	2.25	600	540	1140	4
男	35	168	50	118	89	85	1	4	6		71	0.219	3.95	4.24	0.88	2.26	1.12	3.72	2.87	3.1	3.24	2	137.4	94.8	21.78	2.58	58	1382.6	17.2	2.43	2.06	2	2.15	1.77	1.39	31.3	110	62.3	0	0	2.25	0	180	180	4
男	42	167	58	153	107	83	2	5	2		80	0.23	4.71	3.9	0.77	2.55	0.63	3.45	3.66	3.78	3.64	2	142.2	100.6	0.87	2.2	20	1320.8	11.9	2.01	1.92	2	2.03	1.25	1.57	33.4	156	7.2	3	60	2.25	450	540	990	4
男	50	175	56	121	76	99	2	7	1		106	0.311	4.1	3.53	1.23	1.8	0.63	4.15	4.6	4.31	4.11	2	146.2	98.9	26.19	2.74	74	1992.3	22.8	2.44	2.57	2	2.49	1.93	1.42	44.1	89	10.7	1	60	2.25	150	180	330	2
男	60	165	63	178	74	74	2	10	3		89	0.294	4.48	3.35	0.92	1.7	1.24	6.17	6.64	6.3	5.46	1	141.7	107.4	12.74	2.38	38	937.8	9.6	2.01	2.07	2	2.38	1.71	1.49	36.8	224	15	2	60	2.25	300	270	570	4
男	47	160	57	191	115	64	1	5	1		109	0.356	4.35	6.06	1.11	3.74	1.87	4.12	3.55	3.62	3.84	2	141	97	10.44	2.29	29	1370.3	9.1	1.98	2.24	2	1.95	1.86	1.65	33.9	129	21.8	1	60	2.25	150	180	330	4
男	66	168	51.7	139	69	108	1	7	0		120	0.373	4.22	6.21	0.66	4.28	2.15	3.28	3.08	3.28	3.05	2	143.5	97.9	7.45	2.22	22	1885	983	2.33	2.6	2	1.95	2.04	1.9	37.3	125	6.7	2	60	2.25	300	540	840	4
男	31	179	67.5	147	90	100	2	2	1		99	0.315	4.04	3.33	0.86	1.79	0.86	3.5	3.25	3.19	3.48	2	142.9	98.7	7.73	2.22	22	1482.6	39.3	1.99	1.99	2	2.47	2.37	2.15	31.4	179	7	4	60	2.25	600	540	1140	4
男	21	178	62	174	125	77	1	2	1		92	0.267	5.17	4.63	0.68	2.94	1.49	4.04	4.83	4.34	4.29	2	142.6	104.3	5.8	2.29	29	1366.1	25.9	2.21	2.25	2	1.25	0.96	0.93	29.9	88	5.9	1	60	2.25	150	540	690	4
男	52	165	57.5	110	64	68	1+2	6+3	3		119	0.371	3.85	3.42	1.16	1.4	1.36	6.91	5.98	5.07	5.12	1	131.1	94	9.62	2.61	61	1043.5	24.3	2.47	2.53	2	2.26	1.64	1.64	42.1	111	26.5	2	20	2.25	100	270	370	4
男	58	168	58	103	74	100	1	6	2		102	0.318	5.28	3.83	0.76	1.96	1.48	4.65	4.35	5.1	3.94	2	143.6	104.3	17.78	2.29	29	2786.8	12.1	2.17	2.28	2	1.54	1.62	1.12	34.6	146	14.1	2	20	2.25	100	180	280	4
男	66	158	53.6	90	58	68	1	4	0		138	0.419	9.01	5.12	0.95	2.62	2.27	4.78	3.66	2.84	3.48	2	142.6	95.8		2.42	42	1081.4	21.1	2.14	2.91	2	3.19	1.46	0.88	37.3	138	6.7	0	0	0.75	0	180	180	4
男	61	162	52	139	86	82	2	25	5		136	0.418	5.44	3.68	1.21	1.69	0.95	5.3	6.4	6.79	6.92	1	136	101	13.43	2.76	76	1219.9	18.3	2.71	2.41	2	1.35	1.62	1.09	46.7	191	18.1	1	60	0.75	150	180	330	4
男	66	170	60	142	98	95	1	1	2		105	0.324	4.7	6.95	1.02	4.51	1.31	4.35	3.53	3.49	3.5	2	138.4	96.8	10.76	2.65	65	953.9	12	2.45	2.11	2	2	1.98	1.32	34.7	166	12	1	60	0.75	150	180	330	3
男	54	160	52	127	68	88	1	1	1		123	0.375	5.69	5.16	1.67	2.49	0.88	3.32	3.2	3.57	3.54	2	133.7	92.3		2.26	26	1622.1	62.5	2	2.43	2	1.13	1.42	1.16	38.3	121	30.7	2	40	2.25	200	180	380	4
男	47	178	82.4	171	101	100	2	2	4		104	0.323	4.42	3.54	0.76	1.71	1.62	5.6	6	6.41	5.7	1	140.7	100.7	12.28	2.34	34	382.6	1	2.29	2.7	2	2.15	2.48	1.77	37	87	1	4	60	1.5	600	360	960	4
男	70	165	63.5	104	72	90	2	2	0		118	0.368	4.43	4.76	1.5	2.24	0.69	4.73	4.18	4.14	3.67	2	140.5	98.7	5.21	2.38	38	2700.9	1.1	1.89	2.08	2	2.04	1.42	0.93	40.6	37	1.1	3	60	1.5	450	270	720	3
男	55	157	60	199	99	83	2	2	3		97	0.291	5.22	4.82	1.32	2.36	0.83	4.52	2.52	3.26	3.17	2	139.1	104.8	2.73	2.03	3	1007.6	5.5	1.83	1.96	2	1.19	0.92	0.9	29.1	134	2.4	2	60	1.5	300	270	570	5
男	36	167	63	147	94	110	1	10	10		149	0.465	3.88	4.2	0.76	1.69	2.64	4.32	4.43	4.43	4.57	2	144.9	103.6	21.98	2.25	25	717.8	10.2	2.55	2.46	2	2.12	1.33	1.43	38.1	109	4.4	1	60	1	150	180	330	4
男	46	175	60	137	74	68	1	1	1		111	0.327	5.08	4.95	0.92	2.57	1.16	3.72	3.82	3.88	3.46	2	138.3	98.8	21.91	2.11	11	786.6	14	2.04	2.44	2	1.49	1.85	1.41	32.7	61	14	3	60	0.75	450	405	855	4
男	39	175	74	106	77	91	1	1	0.5		92	0.281	5.2	3.71	0.75	1.88	0.53	4.44	4.54	4.13	4.05	2	139.9	95.8	9.4	2.28	28	748.4	17.6	2.27	2.51	2	2.23	2.37	2.15	35.7	90	13.1	3	60	0.75	450	270	720	4
男	67	165	62	145	78	74	1	1	0.5		111	0.336	4.71	4.57	0.95	2.44	0.97	3.8	4	3.47	3.66	2	137.7	97.8	10.06	2.32	32	829.7	11.6	2.2	2.47	2	1.58	1.54	1.29	32.8	89	1	2	60	1	300	180	480	4
男	47	165	80	128	82	101	1	1	4		125	0.38	6	3.52	1.04	1.62	0.73	3.56	3.88	3.7	3.51	2	143.3	103.3	65.46	2.33	33	785.1	9.5	2.35	2.65	2	1.8	1.93	1.98	40.3	40	4	1	60	1.5	150	270	420	6
男	44	160	45	156	87	65	2	2	6		116	0.362	3.49	4.62	1.25	1.48	2.23	3.11	3.91	3.56	4.16	2	137.4	99.8	6.69	2.59	59	930	33.7	2.13	2.22	2	1.67	1.95	1.3	31.8	84	33.7	1	60	1.5	150	270	420	3
男	59	165	56	139	98	80	1	1	0.5		108	0.339	4.42	6.49	0.78	2.59	2.87	3.9	4.19	4.21	3.52	2	139.8	108.5	10.71	2.09	9	897.6	5.9	2.27	2.25	2	1.48	1.74	1.72	29.2	57	5.9	1	60	1.5	150	180	330	2
M	50.8947	160.174	56.1137	142.674	86.1579	86.4842	1.49451				106.137	0.320695	5.10937	4.53411	1.01926	2.26821	1.82905	4.42589					140.025	101.077	7.0406	2.40537	40.5368	1432.63	46.0895	2.21063	2.33716	2	2.06189	1.66558	1.37152	36.3474	153.681	15.9821	1.74737	46.1053	1.80789	228.421	310.895	539.316	4.16842
SD	8.01551	6.13795	7.84895	19.8945	11.0548	9.74161	0.49994				13.1058	0.0429939	1.19362	0.880705	0.222048	0.564281	0.822883	0.652472					2.31918	3.38712	5.6876	0.148727	14.8727	391.22	42.2211	0.176534	0.239685	0	0.434165	0.353217	0.306687	2.82903	54.9108	12.1196	1.03934	19.1424	0.539834	153.03	137.089	277.394	0.73241
性别	年龄	身高（cm）	体重（kg）	收缩压	舒张压	心率					术前血红蛋白	术前红细胞比容	术前血糖	总胆固醇	高密度	低密度	甘油三脂	术前血钾					术前血钠	术前氯	术前降钙素（0-6.4）	术前血钙				术后第一天	术后第三天	骨饥饿（1是/2否）	术前血磷	术后第一天	术后第三天	术前白蛋白	术前碱性磷酸酶	术后第三天	静脉补钙时间（d）	静脉补钙剂量（ml）	口服补钙剂量（ug）				术后住院天数
